# Supplementary material for: Tetra-μ2-acetato-tetraaquadi-μ3-oxido-octaoxidotetrauranium(VI) methanol disolvate tetrahydrate
Source: Acta Crystallogr Sect E Struct Rep Online. 2011 Nov 30;67(Pt 12):m1880–1. doi: 10.1107/S1600536811050549 (PMC3238765; doi:10.1107/S1600536811050549)
Supplement: Supplementary file 1 [file e-67-m1880-sup1.cif]

##############################################################################
#                                                                            #
# This CIF contains the data in a paper accepted for publication in          #
# Acta Crystallographica Section E. It conforms to the requirements of       #
# Notes for Authors for Acta Crystallographica Section E, and has been       #
# peer reviewed under the auspices of the IUCr Commission on Journals.       #
#                                                                            #
# Full details of the Crystallographic Information File format               #
# are given in the paper "The Crystallographic Information File (CIF):       #
# a New Standard Archive File for Crystallography" by S. R. Hall, F. H.      #
# Allen and I. D. Brown [Acta Cryst. (1991), A47, 655-685].                  #
#                                                                            #
# The current version of the core CIF dictionary is obtainable from          #
# ftp://ftp.iucr.org/pub/cif_core.dic.                                       #
#                                                                            #
# Software is freely available for graphical display of the structure(s)     #
# in this CIF. For information consult the CIF software page                 #
# http://www.iucr.org/resources/cif/software.                                #
#                                                                            #
# This file may be used for bona fide research purposes within the           #
# scientific community so long as proper attribution is given to the journal # 
# article from which it was obtained.                                        #
#                                                                            #
##############################################################################
data_I
_audit_creation_method     SHELXL-97
_chemical_name_systematic
;
Tetra-\m~2~-acetato-tetraaquadi-\m~3~-oxido-octaoxidotetrauranium(VI)
methanol disolvate tetrahydrate
;
_chemical_name_common     ?
_chemical_formula_moiety     'C8 H20 O22 U4, 2(C H4 O)'
_chemical_formula_sum     'C10 H28 O24 U4'
_chemical_formula_iupac     '[U4 (C2 H3 O2)4 O10 (H2 O)4], 2C H4 O'
_chemical_formula_weight     1484.44
_chemical_melting_point     ?
_symmetry_cell_setting     monoclinic
_symmetry_space_group_name_H-M     'P 21/c '
_symmetry_space_group_name_Hall     '-P 2ybc'
loop_
    _symmetry_equiv_pos_as_xyz
    'x, y, z'
    '-x, y+1/2, -z+1/2'
    '-x, -y, -z'
    'x, -y-1/2, z-1/2'
_cell_length_a     8.334(3)
_cell_length_b     10.649(3)
_cell_length_c     16.763(5)
_cell_angle_alpha     90.00
_cell_angle_beta     107.632(4)
_cell_angle_gamma     90.00
_cell_volume     1417.8(8)
_cell_formula_units_Z     2
_cell_measurement_reflns_used     4946
_cell_measurement_theta_min     1.9
_cell_measurement_theta_max     29.5
_cell_measurement_temperature     163(2)
_exptl_crystal_description     'Prism'
_exptl_crystal_colour     'Yellow'
_exptl_crystal_size_max     0.10
_exptl_crystal_size_mid     0.07
_exptl_crystal_size_min     0.05
_exptl_crystal_density_diffrn     3.477
_exptl_crystal_density_meas     ?
_exptl_crystal_density_method     'not measured'
_exptl_crystal_F_000     1296
_exptl_absorpt_coefficient_mu     22.868
_exptl_absorpt_correction_type     numerical
_exptl_absorpt_process_details     '(ABSCOR; Higashi, 1999)'
_exptl_absorpt_correction_T_min     0.638
_exptl_absorpt_correction_T_max     0.880
_exptl_special_details     ?
_diffrn_ambient_temperature     163(2)
_diffrn_radiation_type     MoK\a
_diffrn_radiation_wavelength     0.71075
_diffrn_radiation_source     'fine-focus sealed tube'
_diffrn_radiation_monochromator     'graphite - Rigaku SHINE'
_diffrn_measurement_device_type     'Rigaku Saturn70 CCD'
_diffrn_measurement_method     \w
_diffrn_detector_area_resol_mean     14.63
_diffrn_reflns_number     15149
_diffrn_reflns_av_R_equivalents     0.0758
_diffrn_reflns_av_sigmaI/netI     0.0446
_diffrn_reflns_theta_min     3.14
_diffrn_reflns_theta_max     27.50
_diffrn_reflns_theta_full     27.50
_diffrn_measured_fraction_theta_max     0.998
_diffrn_measured_fraction_theta_full     0.998
_diffrn_reflns_limit_h_min     -10
_diffrn_reflns_limit_h_max     10
_diffrn_reflns_limit_k_min     -13
_diffrn_reflns_limit_k_max     13
_diffrn_reflns_limit_l_min     -21
_diffrn_reflns_limit_l_max     21
_refine_special_details
;
Refinement of <i>F</i>^2^ against ALL reflections. The weighted <i>R</i>-factor
<i>wR</i> and goodness of fit <i>S</i> are based on <i>F</i>^2^, conventional
<i>R</i>-factors <i>R</i> are based on <i>F</i>, with <i>F</i> set to zero for
negative <i>F</i>^2^. The threshold expression of <i>F</i>^2^ >
\s(<i>F</i>^2^) is used only for calculating <i>R</i>-factors(gt) <i>etc</i>.
and is not relevant to the choice of reflections for refinement.
<i>R</i>-factors based on <i>F</i>^2^ are statistically about twice as large
as those based on <i>F</i>, and <i>R</i>- factors based on ALL data will be
even larger.
;
_reflns_number_total     3255
_reflns_number_gt     3136
_reflns_threshold_expression     I>2\s(I)
_refine_ls_structure_factor_coef     Fsqd
_refine_ls_matrix_type     full
_refine_ls_R_factor_all     0.0355
_refine_ls_R_factor_gt     0.0339
_refine_ls_wR_factor_gt     0.0869
_refine_ls_wR_factor_ref     0.0884
_refine_ls_goodness_of_fit_ref     1.093
_refine_ls_restrained_S_all     1.092
_refine_ls_number_reflns     3255
_refine_ls_number_parameters     188
_refine_ls_number_restraints     6
_refine_ls_hydrogen_treatment     mixed
_refine_ls_weighting_scheme     calc
_refine_ls_weighting_details
         'calc w=1/[\s^2^(Fo^2^)+(0.0469P)^2^+6.6005P] where P=(Fo^2^+2Fc^2^)/3'
_atom_sites_solution_hydrogens     geom
_atom_sites_solution_primary     direct
_atom_sites_solution_secondary     difmap
_refine_ls_shift/su_max     0.001
_refine_ls_shift/su_mean     0.000
_refine_diff_density_max     1.708
_refine_diff_density_min     -2.852
_refine_ls_extinction_method     none
_refine_ls_extinction_coef     ?
loop_
    _atom_type_symbol
    _atom_type_description
    _atom_type_scat_dispersion_real
    _atom_type_scat_dispersion_imag
    _atom_type_scat_source
    'C' 'C' 0.0033 0.0016
                         'International Tables Vol C Tables 4.2.6.8 and 6.1.1.4'
    'H' 'H' 0.0000 0.0000
                         'International Tables Vol C Tables 4.2.6.8 and 6.1.1.4'
    'O' 'O' 0.0106 0.0060
                         'International Tables Vol C Tables 4.2.6.8 and 6.1.1.4'
    'U' 'U' -9.6767 9.6646
                         'International Tables Vol C Tables 4.2.6.8 and 6.1.1.4'
_computing_data_collection     '<i>CrystalClear-SM Expert</i> (Rigaku, 2009)'
_computing_cell_refinement     '<i>CrystalClear-SM Expert</i> (Rigaku, 2009)'
_computing_data_reduction     '<i>CrystalClear-SM Expert</i> (Rigaku, 2009)'
_computing_structure_solution     'SHELXS97 (Sheldrick, 2008)'
_computing_structure_refinement     'SHELXL97 (Sheldrick, 2008)'
_computing_molecular_graphics     '<i>Mercury</i> (Macrae <i>et al.</i>, 2006)'
_computing_publication_material     'publCIF (Westrip, 2010)'
loop_
    _atom_site_type_symbol
    _atom_site_label
    _atom_site_fract_x
    _atom_site_fract_y
    _atom_site_fract_z
    _atom_site_U_iso_or_equiv
    _atom_site_adp_type
    _atom_site_calc_flag
    _atom_site_refinement_flags
    _atom_site_occupancy
    _atom_site_symmetry_multiplicity
    _atom_site_disorder_assembly
    _atom_site_disorder_group
    U U1 0.41912(3) 0.20869(2) 0.332933(15) 0.01529(10) Uani d . 1 4 . .
    U U2 0.71490(3) 0.06455(2) 0.542406(14) 0.01236(10) Uani d . 1 4 . .
    O O1 0.1576(7) 0.0796(5) 0.3408(3) 0.0247(11) Uani d . 1 4 . .
    O O2 0.1274(7) 0.1931(5) 0.2295(3) 0.0272(12) Uani d . 1 4 . .
    O O3 0.7084(7) 0.2370(6) 0.4457(4) 0.0296(13) Uani d . 1 4 . .
    O O4 0.6738(7) 0.3262(6) 0.3266(4) 0.0306(13) Uani d . 1 4 . .
    O O5 0.4581(6) 0.0936(5) 0.4484(3) 0.0217(11) Uani d . 1 4 . .
    O O6 0.3486(7) 0.3399(5) 0.3788(4) 0.0277(12) Uani d . 1 4 . .
    O O7 0.4880(7) 0.0816(5) 0.2841(4) 0.0277(12) Uani d . 1 4 . .
    O O8 0.3755(7) 0.3336(5) 0.2040(3) 0.0230(11) Uani d D 1 4 . .
    H H8A 0.403(12) 0.406(4) 0.188(5) 0.034 Uiso d D 1 4 . .
    H H8B 0.367(13) 0.286(6) 0.160(4) 0.034 Uiso d D 1 4 . .
    O O9 0.6588(7) 0.1628(5) 0.6159(4) 0.0264(12) Uani d . 1 4 . .
    O O10 0.7947(6) -0.0283(5) 0.4734(3) 0.0236(11) Uani d . 1 4 . .
    O O11 0.9960(6) 0.1499(5) 0.5992(3) 0.0202(10) Uani d D 1 4 . .
    H H11A 1.075(7) 0.121(8) 0.580(5) 0.030 Uiso d D 1 4 . .
    H H11B 1.047(9) 0.200(7) 0.641(4) 0.030 Uiso d D 1 4 . .
    O O12 0.3208(9) 0.2904(6) 0.5615(4) 0.0376(15) Uani d . 1 4 . .
    H H12 0.3876 0.2346 0.5557 0.056 Uiso calc R 1 4 . .
    C C1 0.0629(9) 0.1183(7) 0.2696(4) 0.0207(14) Uani d . 1 4 . .
    C C2 -0.1168(10) 0.0795(8) 0.2383(6) 0.0332(19) Uani d . 1 4 . .
    H H2A -0.1601 0.0663 0.2859 0.040 Uiso calc R 1 4 . .
    H H2B -0.1261 0.0013 0.2064 0.040 Uiso calc R 1 4 . .
    H H2C -0.1825 0.1454 0.2020 0.040 Uiso calc R 1 4 . .
    C C3 0.7675(10) 0.2993(7) 0.3966(5) 0.0239(16) Uani d . 1 4 . .
    C C4 0.9472(12) 0.3420(11) 0.4242(7) 0.049(3) Uani d . 1 4 . .
    H H4A 0.9639 0.4053 0.3850 0.059 Uiso calc R 1 4 . .
    H H4B 1.0212 0.2701 0.4252 0.059 Uiso calc R 1 4 . .
    H H4C 0.9741 0.3785 0.4803 0.059 Uiso calc R 1 4 . .
    C C5 0.4006(16) 0.4061(10) 0.5715(6) 0.051(3) Uani d . 1 4 . .
    H H5A 0.4034 0.4418 0.6258 0.062 Uiso calc R 1 4 . .
    H H5B 0.3388 0.4628 0.5267 0.062 Uiso calc R 1 4 . .
    H H5C 0.5159 0.3955 0.5692 0.062 Uiso calc R 1 4 . .
loop_
    _atom_site_aniso_label
    _atom_site_aniso_U_11
    _atom_site_aniso_U_22
    _atom_site_aniso_U_33
    _atom_site_aniso_U_12
    _atom_site_aniso_U_13
    _atom_site_aniso_U_23
    U1 0.01397(15) 0.01724(15) 0.01456(16) 0.00003(8) 0.00417(11) 0.00355(8)
    U2 0.00972(14) 0.01612(15) 0.01148(15) -0.00104(8) 0.00357(10) 0.00029(8)
    O1 0.018(3) 0.031(3) 0.021(3) -0.001(2) 0.000(2) 0.014(2)
    O2 0.023(3) 0.037(3) 0.018(3) -0.006(2) 0.002(2) 0.015(2)
    O3 0.020(3) 0.034(3) 0.033(3) -0.006(2) 0.005(2) 0.016(3)
    O4 0.022(3) 0.043(3) 0.025(3) -0.007(2) 0.003(2) 0.005(2)
    O5 0.012(2) 0.031(3) 0.019(3) -0.006(2) 0.0002(19) 0.010(2)
    O6 0.019(3) 0.032(3) 0.029(3) 0.006(2) 0.003(2) -0.001(2)
    O7 0.026(3) 0.029(3) 0.029(3) 0.002(2) 0.011(2) -0.001(2)
    O8 0.023(3) 0.025(3) 0.022(3) 0.001(2) 0.008(2) 0.011(2)
    O9 0.021(3) 0.029(3) 0.032(3) 0.000(2) 0.011(2) -0.008(2)
    O10 0.016(2) 0.032(3) 0.022(3) -0.004(2) 0.004(2) -0.009(2)
    O11 0.014(2) 0.027(3) 0.022(3) -0.006(2) 0.009(2) -0.010(2)
    O12 0.042(4) 0.040(4) 0.033(3) 0.004(3) 0.014(3) 0.004(3)
    C1 0.017(3) 0.020(3) 0.020(3) 0.000(3) -0.001(3) 0.006(3)
    C2 0.016(4) 0.043(5) 0.036(5) -0.006(3) 0.001(3) 0.014(4)
    C3 0.023(4) 0.021(3) 0.031(4) -0.005(3) 0.012(3) 0.003(3)
    C4 0.028(5) 0.073(7) 0.044(6) -0.014(5) 0.006(4) 0.021(5)
    C5 0.072(8) 0.041(5) 0.032(5) 0.009(5) 0.002(5) -0.005(4)
_geom_special_details
;
All e.s.d.'s (except the e.s.d. in the dihedral angle between two l.s. planes)
are estimated using the full covariance matrix. The cell e.s.d.'s are taken
into account individually in the estimation of e.s.d.'s in distances, angles
and torsion angles; correlations between e.s.d.'s in cell parameters are only
used when they are defined by crystal symmetry. An approximate (isotropic)
treatment of cell e.s.d.'s is used for estimating e.s.d.'s involving l.s.
planes.
;
loop_
    _geom_bond_atom_site_label_1
    _geom_bond_atom_site_label_2
    _geom_bond_site_symmetry_2
    _geom_bond_distance
    _geom_bond_publ_flag
    U1 O7 . 1.765(6) ?
    U1 O6 . 1.779(6) ?
    U1 O5 . 2.230(5) ?
    U1 O8 . 2.469(5) ?
    U1 O4 . 2.494(6) ?
    U1 O2 . 2.528(6) ?
    U1 O3 . 2.592(6) ?
    U1 O1 . 2.614(5) ?
    U2 O9 . 1.784(5) ?
    U2 O10 . 1.795(5) ?
    U2 O5 3_656 2.252(5) ?
    U2 O5 . 2.261(5) ?
    U2 O11 . 2.422(5) ?
    U2 O3 . 2.438(5) ?
    U2 O1 3_656 2.461(5) ?
    O1 C1 . 1.284(8) ?
    O1 U2 3_656 2.461(5) ?
    O2 C1 . 1.262(9) ?
    O3 C3 . 1.268(9) ?
    O4 C3 . 1.230(10) ?
    O5 U2 3_656 2.252(5) ?
    O8 H8A . 0.87(2) ?
    O8 H8B . 0.87(2) ?
    O11 H11A . 0.87(2) ?
    O11 H11B . 0.87(2) ?
    O12 C5 . 1.385(12) ?
    O12 H12 . 0.8400 ?
    C1 C2 . 1.487(10) ?
    C2 H2A . 0.9800 ?
    C2 H2B . 0.9800 ?
    C2 H2C . 0.9800 ?
    C3 C4 . 1.498(12) ?
    C4 H4A . 0.9800 ?
    C4 H4B . 0.9800 ?
    C4 H4C . 0.9800 ?
    C5 H5A . 0.9800 ?
    C5 H5B . 0.9800 ?
    C5 H5C . 0.9800 ?
loop_
    _geom_angle_atom_site_label_1
    _geom_angle_atom_site_label_2
    _geom_angle_atom_site_label_3
    _geom_angle_site_symmetry_1
    _geom_angle_site_symmetry_3
    _geom_angle
    _geom_angle_publ_flag
    O7 U1 O6 . . 178.0(3) ?
    O7 U1 O5 . . 89.9(2) ?
    O6 U1 O5 . . 92.1(2) ?
    O7 U1 O8 . . 89.4(2) ?
    O6 U1 O8 . . 88.6(2) ?
    O5 U1 O8 . . 179.2(2) ?
    O7 U1 O4 . . 88.0(2) ?
    O6 U1 O4 . . 91.2(2) ?
    O5 U1 O4 . . 114.24(18) ?
    O8 U1 O4 . . 66.05(18) ?
    O7 U1 O2 . . 90.7(2) ?
    O6 U1 O2 . . 88.5(2) ?
    O5 U1 O2 . . 114.60(17) ?
    O8 U1 O2 . . 65.10(17) ?
    O4 U1 O2 . . 131.14(18) ?
    O7 U1 O3 . . 93.8(2) ?
    O6 U1 O3 . . 87.1(2) ?
    O5 U1 O3 . . 64.64(17) ?
    O8 U1 O3 . . 115.72(17) ?
    O4 U1 O3 . . 50.00(18) ?
    O2 U1 O3 . . 175.5(2) ?
    O7 U1 O1 . . 90.8(2) ?
    O6 U1 O1 . . 90.1(2) ?
    O5 U1 O1 . . 64.63(17) ?
    O8 U1 O1 . . 115.07(17) ?
    O4 U1 O1 . . 178.31(18) ?
    O2 U1 O1 . . 49.97(16) ?
    O3 U1 O1 . . 129.03(16) ?
    O9 U2 O10 . . 173.7(2) ?
    O9 U2 O5 . 3_656 94.8(2) ?
    O10 U2 O5 . 3_656 90.1(2) ?
    O9 U2 O5 . . 90.6(2) ?
    O10 U2 O5 . . 94.8(2) ?
    O5 U2 O5 3_656 . 70.1(2) ?
    O9 U2 O11 . . 86.2(2) ?
    O10 U2 O11 . . 87.5(2) ?
    O5 U2 O11 3_656 . 144.73(18) ?
    O5 U2 O11 . . 145.17(18) ?
    O9 U2 O3 . . 93.4(2) ?
    O10 U2 O3 . . 85.7(2) ?
    O5 U2 O3 3_656 . 136.25(19) ?
    O5 U2 O3 . . 66.93(18) ?
    O11 U2 O3 . . 78.65(18) ?
    O9 U2 O1 . 3_656 87.5(2) ?
    O10 U2 O1 . 3_656 90.8(2) ?
    O5 U2 O1 3_656 3_656 67.08(17) ?
    O5 U2 O1 . 3_656 136.78(17) ?
    O11 U2 O1 . 3_656 77.77(18) ?
    O3 U2 O1 . 3_656 156.28(18) ?
    C1 O1 U2 . 3_656 159.4(5) ?
    C1 O1 U1 . . 94.1(4) ?
    U2 O1 U1 3_656 . 101.70(18) ?
    C1 O2 U1 . . 98.8(4) ?
    C3 O3 U2 . . 153.0(5) ?
    C3 O3 U1 . . 92.6(5) ?
    U2 O3 U1 . . 103.06(19) ?
    C3 O4 U1 . . 98.3(5) ?
    U1 O5 U2 . 3_656 122.8(2) ?
    U1 O5 U2 . . 122.6(2) ?
    U2 O5 U2 3_656 . 109.9(2) ?
    U1 O8 H8A . . 140(6) ?
    U1 O8 H8B . . 112(5) ?
    H8A O8 H8B . . 102(4) ?
    U2 O11 H11A . . 118(5) ?
    U2 O11 H11B . . 136(5) ?
    H11A O11 H11B . . 105(4) ?
    C5 O12 H12 . . 109.5 ?
    O2 C1 O1 . . 117.2(6) ?
    O2 C1 C2 . . 122.2(7) ?
    O1 C1 C2 . . 120.5(7) ?
    C1 C2 H2A . . 109.5 ?
    C1 C2 H2B . . 109.5 ?
    H2A C2 H2B . . 109.5 ?
    C1 C2 H2C . . 109.5 ?
    H2A C2 H2C . . 109.5 ?
    H2B C2 H2C . . 109.5 ?
    O4 C3 O3 . . 118.9(7) ?
    O4 C3 C4 . . 120.7(7) ?
    O3 C3 C4 . . 120.4(8) ?
    C3 C4 H4A . . 109.5 ?
    C3 C4 H4B . . 109.5 ?
    H4A C4 H4B . . 109.5 ?
    C3 C4 H4C . . 109.5 ?
    H4A C4 H4C . . 109.5 ?
    H4B C4 H4C . . 109.5 ?
    O12 C5 H5A . . 109.5 ?
    O12 C5 H5B . . 109.5 ?
    H5A C5 H5B . . 109.5 ?
    O12 C5 H5C . . 109.5 ?
    H5A C5 H5C . . 109.5 ?
    H5B C5 H5C . . 109.5 ?
loop_
    _geom_hbond_atom_site_label_D
    _geom_hbond_atom_site_label_H
    _geom_hbond_atom_site_label_A
    _geom_hbond_site_symmetry_D
    _geom_hbond_site_symmetry_H
    _geom_hbond_site_symmetry_A
    _geom_hbond_distance_DH
    _geom_hbond_distance_HA
    _geom_hbond_distance_DA
    _geom_hbond_angle_DHA
    _geom_hbond_publ_flag
    O12 H12 O9 . . . 0.84 2.31 3.009(10) 141 y
    O12 H12 O5 . . . 0.84 2.54 3.257(9) 143 .
    O8 H8A O7 . . 2_655 0.87(6) 2.07(6) 2.859(8) 151(7) y
    O8 H8B O12 . . 4_565 0.88(7) 1.78(6) 2.645(8) 170(9) y
    O11 H11A O10 . . 3_756 0.87(7) 1.88(7) 2.736(7) 166(8) y
    O11 H11B O2 . . 4_666 0.88(7) 1.83(7) 2.705(7) 173(7) y
_iucr_refine_instructions_details
;
TITL  _Dawe
CELL  0.71075 8.33400 10.64900 16.76303 90.000 107.632 90.000
ZERR  2 0.00300 0.00300 0.00529 0.000 0.004 0.000
LATT 1
SYMM    -X, .50+Y, .50-Z
SFAC C H O U
UNIT 20 56 48 8
SHEL 8.147180 0.769629
L.S. 15
FMAP 2
PLAN -25
TEMP -110.0
ACTA
BOND $H
OMIT     1   0   0
OMIT     0   0   2
SIZE 0.100 0.050 0.070
DFIX 0.8700 0.0200 O8 H8A
DFIX 0.8700 0.0200 O8 H8B
DFIX 0.8700 0.0200 O11 H11A
DFIX 0.8700 0.0200 O11 H11B
DANG 1.3644 0.0400 H8A H8B
DANG 1.3818 0.0400 H11A H11B
WGHT    0.046900    6.600500
FVAR       0.20271
U1    4    0.419118    0.208689    0.332933    11.00000    0.01397    0.01724 =
         0.01456    0.00355    0.00417    0.00003
U2    4    0.714904    0.064552    0.542406    11.00000    0.00972    0.01612 =
         0.01148    0.00029    0.00357   -0.00104
O1    3    0.157643    0.079561    0.340832    11.00000    0.01776    0.03135 =
         0.02094    0.01449   -0.00013   -0.00079
O2    3    0.127366    0.193069    0.229493    11.00000    0.02338    0.03687 =
         0.01842    0.01520    0.00205   -0.00624
O3    3    0.708377    0.236957    0.445736    11.00000    0.01977    0.03430 =
         0.03304    0.01625    0.00527   -0.00579
O4    3    0.673801    0.326226    0.326591    11.00000    0.02178    0.04303 =
         0.02465    0.00542    0.00331   -0.00690
O5    3    0.458147    0.093578    0.448421    11.00000    0.01192    0.03088 =
         0.01930    0.01014    0.00024   -0.00623
O6    3    0.348555    0.339872    0.378834    11.00000    0.01911    0.03233 =
         0.02864   -0.00096    0.00259    0.00637
O7    3    0.487990    0.081602    0.284097    11.00000    0.02607    0.02939 =
         0.02948   -0.00097    0.01126    0.00224
O8    3    0.375463    0.333564    0.203967    11.00000    0.02266    0.02535 =
         0.02153    0.01092    0.00752    0.00148
H8A   2    0.402748    0.405762    0.187585    11.00000   -1.50000
H8B   2    0.367394    0.286299    0.160370    11.00000   -1.50000
O9    3    0.658777    0.162820    0.615920    11.00000    0.02079    0.02879 =
         0.03177   -0.00829    0.01137   -0.00049
O10   3    0.794746   -0.028288    0.473439    11.00000    0.01570    0.03166 =
         0.02236   -0.00943    0.00412   -0.00365
O11   3    0.995959    0.149896    0.599231    11.00000    0.01379    0.02706 =
         0.02214   -0.01016    0.00905   -0.00599
H11A  2    1.074952    0.120926    0.580069    11.00000   -1.50000
H11B  2    1.047066    0.199626    0.640528    11.00000   -1.50000
O12   3    0.320842    0.290415    0.561529    11.00000    0.04195    0.03991 =
         0.03310    0.00412    0.01439    0.00375
AFIX 147
H12   2    0.387612    0.234562    0.555734    11.00000   -1.50000
AFIX   0
C1    1    0.062899    0.118326    0.269577    11.00000    0.01714    0.02041 =
         0.02000    0.00554   -0.00138    0.00030
C2    1   -0.116775    0.079522    0.238304    11.00000    0.01634    0.04293 =
         0.03600    0.01366    0.00132   -0.00645
AFIX 137
H2A   2   -0.160146    0.066262    0.285852    11.00000   -1.20000
H2B   2   -0.126088    0.001303    0.206418    11.00000   -1.20000
H2C   2   -0.182474    0.145434    0.202037    11.00000   -1.20000
AFIX   0
C3    1    0.767459    0.299278    0.396562    11.00000    0.02255    0.02061 =
         0.03099    0.00274    0.01170   -0.00458
C4    1    0.947223    0.341976    0.424171    11.00000    0.02787    0.07251 =
         0.04399    0.02069    0.00600   -0.01421
AFIX 137
H4A   2    0.963912    0.405286    0.384998    11.00000   -1.20000
H4B   2    1.021225    0.270071    0.425225    11.00000   -1.20000
H4C   2    0.974099    0.378496    0.480347    11.00000   -1.20000
AFIX   0
C5    1    0.400569    0.406080    0.571542    11.00000    0.07193    0.04120 =
         0.03231   -0.00471    0.00249    0.00903
AFIX 137
H5A   2    0.403446    0.441780    0.625842    11.00000   -1.20000
H5B   2    0.338792    0.462751    0.526673    11.00000   -1.20000
H5C   2    0.515867    0.395530    0.569194    11.00000   -1.20000
HKLF 4
REM   _Dawe
REM R1 =  0.0339 for   3136 Fo > 4sig(Fo)  and  0.0355 for all   3255 data
REM    188 parameters refined using      6 restraints
END
WGHT      0.0469      6.5976
REM Highest difference peak  1.708,  deepest hole -2.852,  1-sigma level  0.343
Q1    1   0.7083 -0.0268  0.5457  11.00000  0.05    1.71
Q2    1   0.4164  0.1187  0.3344  11.00000  0.05    1.62
Q3    1   0.3706  0.3008  0.3378  11.00000  0.05    1.58
Q4    1   0.7268  0.1550  0.5452  11.00000  0.05    1.43
Q5    1   0.4441  0.2995  0.3416  11.00000  0.05    1.37
Q6    1   0.5927  0.2578  0.6394  11.00000  0.05    1.22
Q7    1   0.5352 -0.0378  0.4395  11.00000  0.05    1.20
Q8    1   0.3963  0.0722  0.2699  11.00000  0.05    1.16
Q9    1   0.4670  0.2371  0.4609  11.00000  0.05    1.15
Q10   1   0.6569  0.1623  0.5501  11.00000  0.05    1.13
Q11   1   0.8252  0.1134  0.5896  11.00000  0.05    1.13
Q12   1   0.2951  0.2554  0.2740  11.00000  0.05    1.11
Q13   1   0.5553  0.2448  0.3755  11.00000  0.05    1.05
Q14   1   0.3987  0.0917  0.5009  11.00000  0.05    1.02
Q15   1   0.8413  0.0261  0.6056  11.00000  0.05    0.99
Q16   1   0.9219 -0.0647  0.5511  11.00000  0.05    0.98
Q17   1   0.8550  0.2945  0.4883  11.00000  0.05    0.97
Q18   1   1.1549  0.0692  0.6353  11.00000  0.05    0.97
Q19   1   0.5534  0.4355  0.6555  11.00000  0.05    0.95
Q20   1   0.5313  0.1585  0.3809  11.00000  0.05    0.94
Q21   1   0.3218  0.4487  0.5653  11.00000  0.05    0.94
Q22   1   0.2320  0.3147  0.2424  11.00000  0.05    0.93
Q23   1   0.6751  0.0953  0.4118  11.00000  0.05    0.92
Q24   1   0.1651  0.0322  0.2087  11.00000  0.05    0.92
Q25   1   0.7686  0.0470  0.6676  11.00000  0.05    0.91
;
data_global
_journal_date_recd_electronic     2011-11-03
_journal_date_accepted     2011-11-24
_journal_name_full     'Acta Crystallographica, Section E'
_journal_year     2011
_journal_volume     67
_journal_issue     12
_journal_page_first     m1880
_journal_page_last     m1881
_journal_paper_category     QM
_journal_paper_doi     10.1107/S1600536811050549
_journal_coeditor_code     BR2182
_publ_contact_author_name     'Louise N. Dawe'
_publ_contact_author_address
;
Department of Chemistry
Memorial University of Newfoundland
St. Johns, NL, A1B 3X7, Canada
;
_publ_contact_author_email     'louise.dawe@mun.ca'
_publ_contact_author_fax     '1-709-864-3702'
_publ_contact_author_phone     '1-709-864-8904'
_publ_section_title
;
Tetra-\m~2~-acetato-tetraaquadi-\m~3~-oxido-octaoxidotetrauranium(VI)
methanol disolvate tetrahydrate
;
loop_
    _publ_author_name
    _publ_author_address
    'Hisham Sleem'
;
Department of Chemistry
Memorial University of Newfoundland
St. Johns, NL, A1B 3X7, Canada
;
    'Paris Georghiou'
;
Department of Chemistry
Memorial University of Newfoundland
St. Johns, NL, A1B 3X7, Canada
;
    'Louise N. Dawe'
;
Department of Chemistry and Centre for Chemical Analysis,
Research and Training (C-CART)
X-Ray Diffraction Laboratory
Memorial University of Newfoundland
St. Johns, NL, A1B 3X7, Canada
;
