# Supplementary material for: Tetra-μ2-acetato-tetraaquadi-μ3-oxido-octaoxidotetrauranium(VI) methanol disolvate tetrahydrate
Source: Acta Crystallogr Sect E Struct Rep Online. 2011 Nov 30;67(Pt 12):m1880–1. doi: 10.1107/S1600536811050549 (PMC3238765; doi:10.1107/S1600536811050549)
Supplement: Supplementary file 2 [file e-67-m1880-Isup2.hkl]

# 
# h,k,l, Fc-squared, Fo-squared, sigma(Fo-squared) and status flag 
# 
data_I
_shelx_title '  _HS-31B-U' 
_shelx_refln_list_code          4 
_shelx_F_calc_maximum      574.30 
_exptl_crystal_F_000      1296.00 
_reflns_d_resolution_high  0.7697 
 
loop_ 
 _symmetry_equiv_pos_as_xyz 
 'x, y, z' 
 '-x, y+1/2, -z+1/2' 
 '-x, -y, -z' 
 'x, -y-1/2, z-1/2' 
 
_cell_length_a     8.3340 
_cell_length_b    10.6490 
_cell_length_c    16.7630 
_cell_angle_alpha  90.000 
_cell_angle_beta  107.632 
_cell_angle_gamma  90.000 
 
_shelx_F_squared_multiplier     1.000 
 
loop_ 
 _refln_index_h 
 _refln_index_k 
 _refln_index_l 
 _refln_F_squared_calc 
 _refln_F_squared_meas 
 _refln_F_squared_sigma 
 _refln_observed_status 
   2   0   0    13212.27    12821.22    391.79 o 
   3   0   0    43131.77    42395.98   2290.93 o 
   4   0   0      361.14      593.05    101.92 o 
   5   0   0     1409.73     1598.82    105.79 o 
   6   0   0    33273.79    32825.52   2259.56 o 
   7   0   0    95069.40    98323.08   3072.14 o 
   8   0   0    12276.39    13301.05    410.54 o 
   9   0   0     8726.09     8402.71    672.42 o 
  10   0   0    10737.61    10766.03    743.48 o 
   1   1   0     1934.00     1825.63     41.52 o 
   2   1   0    40320.30    37219.01    643.39 o 
   3   1   0   165579.30   155016.47   3305.98 o 
   4   1   0    97762.88    98063.94   1757.40 o 
   5   1   0     2993.28     3020.35    120.28 o 
   6   1   0     3526.04     3901.16    215.64 o 
   7   1   0     4243.00     3986.79    267.43 o 
   8   1   0     2072.18     1915.10    130.87 o 
   9   1   0     7229.05     7470.56    445.68 o 
  10   1   0    14617.07    16885.34   1228.27 o 
   0   2   0    16596.46    13291.35    578.82 o 
   1   2   0    35906.05    34816.52    663.09 o 
   2   2   0    65366.13    64121.21   1320.92 o 
   3   2   0      370.00      416.46     28.24 o 
   4   2   0    43299.68    47186.45   1147.26 o 
   5   2   0    63687.23    67872.20   2576.61 o 
   6   2   0    12769.80    12959.38    295.34 o 
   7   2   0      230.55      214.03     41.50 o 
   8   2   0     2579.26     2800.94    208.97 o 
   9   2   0    10807.56    11403.77    408.24 o 
  10   2   0      319.49      273.60     67.68 o 
   1   3   0    91407.45    75845.48   1533.23 o 
   2   3   0    59854.10    53750.28   1587.88 o 
   3   3   0       57.11      101.34     47.54 o 
   4   3   0     3145.17     3794.32    152.23 o 
   5   3   0    19409.89    18371.79    751.33 o 
   6   3   0    30990.61    32285.99   1309.01 o 
   7   3   0     4448.00     5072.05    256.66 o 
   8   3   0    43723.54    20744.72  15372.55 o 
   9   3   0    17513.06    18621.15    881.40 o 
  10   3   0       57.21       83.99     50.13 o 
   0   4   0     1832.06     1677.51     53.73 o 
   1   4   0    11180.22     9886.48    320.01 o 
   2   4   0      126.63      251.55     51.32 o 
   3   4   0     1029.41     1079.20     56.60 o 
   4   4   0     1302.65     1327.85     63.40 o 
   5   4   0     6599.92     6407.28    297.12 o 
   6   4   0     9765.96     9853.25    389.24 o 
   7   4   0     4698.68     5472.05    307.87 o 
   8   4   0     1871.84     1953.59    150.24 o 
   9   4   0      140.65      263.13     57.35 o 
   1   5   0    28245.76    25396.05    816.59 o 
   2   5   0     2002.80     2074.43     95.52 o 
   3   5   0    41759.40    36665.57    860.91 o 
   4   5   0    39299.88    40786.14   1026.38 o 
   5   5   0     2013.18     2118.31    120.66 o 
   6   5   0    21127.09    20639.69   1125.76 o 
   7   5   0      135.11      134.79     38.04 o 
   8   5   0     9595.12    10594.14    553.92 o 
   9   5   0      165.98      260.21     62.23 o 
   0   6   0    24562.80    23186.54   1826.44 o 
   1   6   0     2934.43     2949.62    112.83 o 
   2   6   0    14343.63    13795.82    519.56 o 
   3   6   0      976.20      847.12     48.56 o 
   4   6   0    11665.89    10630.42    320.51 o 
   5   6   0    18988.56    19146.25    377.80 o 
   6   6   0     1810.55     1743.65    228.69 o 
   7   6   0    16415.94    17900.13    667.30 o 
   8   6   0      697.16      863.01     97.45 o 
   9   6   0     8471.33     8643.80    460.95 o 
   1   7   0      680.68      605.50     61.78 o 
   2   7   0       81.63      104.29     30.89 o 
   3   7   0     5551.81     5397.49    433.86 o 
   4   7   0     6118.52     6106.89    412.08 o 
   5   7   0      407.07      535.00     62.89 o 
   6   7   0     1537.40     1514.53    152.33 o 
   7   7   0      441.71      326.08     57.14 o 
   8   7   0      130.52       76.34     62.03 o 
   0   8   0    87542.94    87732.16   2099.93 o 
   1   8   0    15601.12    15432.69    471.99 o 
   2   8   0    15011.89    13098.22    610.34 o 
   3   8   0     7695.65     7298.59    379.25 o 
   4   8   0     2645.08     2636.67    213.85 o 
   5   8   0     6352.83     6973.85    513.31 o 
   6   8   0     6858.12     6622.18    300.44 o 
   7   8   0    29171.27    31766.27   1273.65 o 
   8   8   0     1669.74     1419.31    156.28 o 
   1   9   0      317.90      368.51     44.78 o 
   2   9   0     3981.85     3526.53    298.39 o 
   3   9   0    29788.20    27908.16    643.23 o 
   4   9   0    20197.47    20420.49    641.27 o 
   5   9   0      337.07      423.57     70.08 o 
   6   9   0     1175.45     1094.56    118.97 o 
   7   9   0      466.52      586.83     77.67 o 
   0  10   0     1428.69     1450.15    126.15 o 
   1  10   0     8298.39     8602.39    441.40 o 
   2  10   0    20246.51    19914.36    940.35 o 
   3  10   0     6248.33     6375.95    318.28 o 
   4  10   0     9595.87     9456.61    446.14 o 
   5  10   0    19288.08    20039.64   1380.78 o 
   6  10   0     6405.67     6399.61    423.37 o 
   7  10   0      168.04      144.72     93.72 o 
   1  11   0    35965.18    38779.14    812.16 o 
   2  11   0    21996.91    22391.76    642.37 o 
   3  11   0      573.16      652.12     77.18 o 
   4  11   0       33.69      153.83     39.90 o 
   5  11   0    11222.43    11971.01    525.24 o 
   6  11   0    11499.74    10818.30    845.50 o 
   0  12   0     5887.08     6095.69    396.87 o 
   1  12   0     6215.99     7253.99    430.56 o 
   2  12   0     4508.41     5146.94    430.55 o 
   3  12   0      426.45      511.28     64.87 o 
   4  12   0     1994.07     2055.83    152.09 o 
   5  12   0     8886.50     7638.82    739.27 o 
   1  13   0     1591.23     1681.14    352.66 o 
   2  13   0     1915.21     2078.48    346.14 o 
   3  13   0    23491.93    24841.15   1093.95 o 
 -10   1   1     5691.88     4924.27    726.72 o 
  -9   1   1     4413.74     4457.59    269.31 o 
  -8   1   1    10629.58    11736.12    632.80 o 
  -7   1   1    29530.06    30037.04   1868.08 o 
  -6   1   1       35.46       89.42     21.73 o 
  -5   1   1    37996.14    40791.31   2705.04 o 
  -4   1   1    22099.68    23328.96   1170.41 o 
  -3   1   1     7010.35     6347.68    189.34 o 
  -2   1   1    17506.76    17995.49    366.29 o 
  -1   1   1    47700.04    49357.64   1135.51 o 
   1   1   1     1895.24     1918.16     56.13 o 
   2   1   1    79999.09    73614.84   1679.37 o 
   3   1   1    13965.35    13969.54    376.31 o 
   4   1   1    19730.93    20471.18    653.87 o 
   5   1   1     5641.90     6605.16    323.88 o 
   6   1   1    11664.17    12378.99    306.00 o 
   7   1   1    29755.16    31183.11   1100.23 o 
   8   1   1      583.15      621.71     46.22 o 
   9   1   1    18664.15    17773.13   1382.39 o 
  10   1   1     4071.04     3232.88    444.60 o 
 -10   2   1     7895.79     7916.95    381.49 o 
  -9   2   1      897.26      826.73     77.59 o 
  -8   2   1    12008.17    12527.36    572.97 o 
  -7   2   1     1472.35     1594.52     87.30 o 
  -6   2   1     1719.59     1923.24     84.14 o 
  -5   2   1     5274.43     5801.12    207.82 o 
  -4   2   1    78099.15    75809.60   2776.55 o 
  -3   2   1     5318.82     4835.33    107.33 o 
  -2   2   1    50775.69    51881.88   1047.46 o 
  -1   2   1    55587.48    52564.05   1506.13 o 
   0   2   1     6758.27     6161.11    235.65 o 
   1   2   1     9246.21     8018.50    204.72 o 
   2   2   1     4134.43     3880.44    134.33 o 
   3   2   1   121615.77   116204.06   1968.28 o 
   4   2   1    18321.16    20660.08    813.24 o 
   5   2   1     7452.04     8586.36    635.85 o 
   6   2   1    38024.34    39967.88   1185.40 o 
   7   2   1     2282.77     2658.43    172.02 o 
   8   2   1     2014.77     1786.36    214.33 o 
   9   2   1       82.14      199.36     43.30 o 
  10   2   1     6309.74     6731.87    543.51 o 
 -10   3   1     7238.03     7091.22    535.47 o 
  -9   3   1    13266.59    14725.18   1142.35 o 
  -8   3   1     3403.47     3577.71    188.71 o 
  -7   3   1     1508.52     1583.90    177.46 o 
  -6   3   1     1307.78     1548.71     90.25 o 
  -5   3   1     3396.27     3708.42    171.72 o 
  -4   3   1     1262.70     1229.03     80.21 o 
  -3   3   1    43411.33    44338.89   1361.51 o 
  -2   3   1    70271.81    61512.92    716.44 o 
  -1   3   1    25162.88    23658.49    632.42 o 
   0   3   1     1101.57     1339.15     67.09 o 
   1   3   1      839.94      889.51     32.98 o 
   2   3   1     6215.29     6166.60    203.46 o 
   3   3   1    14973.41    15629.25    332.98 o 
   4   3   1    36715.25    35205.44   1222.53 o 
   5   3   1    31670.01    31727.83   1086.53 o 
   6   3   1     2158.42     2158.72    108.10 o 
   7   3   1      267.56      332.61     42.13 o 
   8   3   1     1345.51     1272.92    102.62 o 
   9   3   1      533.99      569.81     64.89 o 
 -10   4   1        5.38       58.90     40.20 o 
  -9   4   1    14528.05    15782.39    434.83 o 
  -8   4   1    13520.21    15439.46    827.45 o 
  -7   4   1    12379.65    13960.22    590.33 o 
  -6   4   1   103051.68   103260.20   1750.46 o 
  -5   4   1    46269.36    43816.11   1848.27 o 
  -4   4   1     2904.03     2931.85    156.74 o 
  -3   4   1     4551.06     4631.74    184.50 o 
  -2   4   1    25629.50    25013.04    474.43 o 
  -1   4   1    13424.12    12175.44    334.22 o 
   0   4   1    25532.40    20860.96    426.85 o 
   1   4   1   165048.25   138591.41   2691.25 o 
   2   4   1    43347.37    41816.49   1636.41 o 
   3   4   1     7534.75     7524.42    267.41 o 
   4   4   1    11287.52    10717.13    231.59 o 
   5   4   1     5317.74     5100.44    196.89 o 
   6   4   1       47.26      100.25     28.48 o 
   7   4   1    39702.19    41410.79   1917.43 o 
   8   4   1    62604.92    64361.21   2999.97 o 
   9   4   1     5837.74     7024.46    445.57 o 
  -9   5   1    17405.23    18649.85    947.30 o 
  -8   5   1     6990.66     7214.01    400.55 o 
  -7   5   1     2626.04     2595.94    189.81 o 
  -6   5   1     4314.05     4498.08    206.32 o 
  -5   5   1     8866.24     7913.27    248.38 o 
  -4   5   1     2636.21     2602.33    149.42 o 
  -3   5   1    59162.89    55638.88   2640.90 o 
  -2   5   1    78842.98    70856.57   1925.43 o 
  -1   5   1    21600.31    21328.22    776.59 o 
   0   5   1      250.24      383.61     32.00 o 
   1   5   1      134.17      145.13     17.01 o 
   2   5   1        0.98       55.37     23.95 o 
   3   5   1    16243.50    14366.40    386.65 o 
   4   5   1    60542.16    57345.98    820.02 o 
   5   5   1    45382.43    43165.42   1292.59 o 
   6   5   1     5042.96     5012.46    234.89 o 
   7   5   1     3610.23     3472.34    268.86 o 
   8   5   1     1815.45     2013.57    157.58 o 
   9   5   1     1159.66     1089.25    111.82 o 
  -9   6   1      136.32      158.30     52.43 o 
  -8   6   1     7755.19     8675.35    427.97 o 
  -7   6   1     4161.51     4077.98    346.72 o 
  -6   6   1       78.81      132.35     38.03 o 
  -5   6   1    18257.69    17885.56    355.91 o 
  -4   6   1    85520.54    78375.51   3785.93 o 
  -3   6   1    25695.06    24331.99    672.48 o 
  -2   6   1    11610.15    11414.61    267.45 o 
  -1   6   1    52879.62    45088.58   1770.81 o 
   0   6   1    26267.79    25339.97    904.78 o 
   1   6   1     5459.67     5066.18    209.62 o 
   2   6   1    22154.28    19433.02    646.85 o 
   3   6   1    44975.51    40677.42   1429.55 o 
   4   6   1     7256.86     6981.86    263.37 o 
   5   6   1    20104.60    20003.78   1024.67 o 
   6   6   1    44725.11    38912.49   8615.89 o 
   7   6   1    13323.90    13664.35    555.29 o 
   8   6   1      114.47      201.62     76.21 o 
   9   6   1     3082.19     2906.22    227.95 o 
  -9   7   1      111.51       87.63     55.07 o 
  -8   7   1    26424.26    25993.70   1155.08 o 
  -7   7   1    49073.48    50544.53   1887.47 o 
  -6   7   1     2791.90     3010.43    263.06 o 
  -5   7   1    27904.47    27588.09   1218.98 o 
  -4   7   1    28567.59    28712.89    506.67 o 
  -3   7   1     1109.77      909.36     64.43 o 
  -2   7   1     2805.44     2665.51    128.53 o 
  -1   7   1    76597.34    67294.01   3904.44 o 
   0   7   1    73922.45    72713.11   3416.02 o 
   1   7   1      187.96      205.09     35.54 o 
   2   7   1    69372.94    64703.17   1990.87 o 
   3   7   1    38822.50    35974.27    728.03 o 
   4   7   1     2320.95     2104.62    105.84 o 
   5   7   1       15.59      104.25     47.32 o 
   6   7   1    21023.58    22536.93    632.26 o 
   7   7   1    17804.62    16860.13   1311.76 o 
   8   7   1     1849.97     1746.41    321.29 o 
  -8   8   1      450.32      254.79     58.78 o 
  -7   8   1     2831.64     2980.28    222.92 o 
  -6   8   1     5925.87     5869.67    290.08 o 
  -5   8   1    13333.51    13067.61    868.83 o 
  -4   8   1    21295.28    20253.66   1052.49 o 
  -3   8   1     9257.58     8090.84    455.34 o 
  -2   8   1      447.77      517.06     51.63 o 
  -1   8   1    12770.16    13315.64    713.28 o 
   0   8   1    35755.96    38154.67    934.31 o 
   1   8   1    19872.72    18761.72    368.17 o 
   2   8   1    18642.30    16963.21    560.14 o 
   3   8   1     8115.35     7429.75    311.15 o 
   4   8   1      160.30      158.52     38.62 o 
   5   8   1     3145.18     3336.36    230.83 o 
   6   8   1     6643.82     7276.49    852.25 o 
   7   8   1     7907.55     8838.65    678.19 o 
   8   8   1     3236.67     3550.51    333.47 o 
  -7   9   1      798.14      896.78     81.19 o 
  -6   9   1     2348.46     2331.02    179.63 o 
  -5   9   1     9751.72    10494.41    430.37 o 
  -4   9   1       24.03      193.06     42.73 o 
  -3   9   1    45643.57    41319.85   1918.69 o 
  -2   9   1    48362.90    47176.87   1164.52 o 
  -1   9   1     1430.84     1432.09     97.01 o 
   0   9   1     6477.82     6416.77    277.73 o 
   1   9   1       88.29      214.44     30.03 o 
   2   9   1     6589.23     6498.55    262.50 o 
   3   9   1     1953.28     1763.52    150.76 o 
   4   9   1    39379.18    43247.07   1946.03 o 
   5   9   1    26340.90    29106.14    947.90 o 
   6   9   1       76.06      111.02     42.45 o 
   7   9   1     8015.92     7649.00    404.76 o 
  -7  10   1     1780.32     1374.31    130.39 o 
  -6  10   1    17488.09    17885.93    739.95 o 
  -5  10   1     6142.23     6418.02    515.80 o 
  -4  10   1      996.60     1060.63    138.26 o 
  -3  10   1       51.22       80.19     31.97 o 
  -2  10   1     5771.60     5686.72    277.85 o 
  -1  10   1     3453.85     3540.18    172.37 o 
   0  10   1     9602.90    10678.06    403.77 o 
   1  10   1    36875.07    35549.77   1332.91 o 
   2  10   1     5593.03     5283.19    231.40 o 
   3  10   1     7826.82     8046.69    433.30 o 
   4  10   1     3124.12     3090.94    161.71 o 
   5  10   1     1279.37     1116.04     96.88 o 
   6  10   1      504.17      576.44    132.29 o 
  -6  11   1      446.64      574.14     71.64 o 
  -5  11   1      676.12      708.92     72.23 o 
  -4  11   1      943.43      839.38    154.14 o 
  -3  11   1        1.80       76.81     38.27 o 
  -2  11   1       22.91      112.67     38.38 o 
  -1  11   1     1138.65     1183.14     87.92 o 
   0  11   1     2794.69     3060.33    144.17 o 
   1  11   1        0.23       31.64     21.04 o 
   2  11   1     2651.64     2771.39    208.06 o 
   3  11   1     2062.49     1920.50    206.05 o 
   4  11   1        2.05       58.57     37.60 o 
   5  11   1      148.64      262.36    101.44 o 
   6  11   1      710.43      605.23     83.52 o 
  -5  12   1      528.66      500.51     79.64 o 
  -4  12   1     8745.23     8541.96    375.01 o 
  -3  12   1     4827.33     5136.80    397.97 o 
  -2  12   1     4603.69     5311.98    304.82 o 
  -1  12   1    12877.69    14473.50    426.11 o 
   0  12   1     1051.26     1033.29     68.66 o 
   1  12   1    13320.67    15192.02    460.05 o 
   2  12   1      667.77      665.19     79.04 o 
   3  12   1    11776.36    13353.44    577.11 o 
   4  12   1     3865.19     3982.32    492.69 o 
  -3  13   1     4576.43     3789.32    405.66 o 
  -2  13   1     3671.26     3993.09    309.40 o 
  -1  13   1        3.71      138.20     55.93 o 
   0  13   1     2429.27     2162.53    273.39 o 
   1  13   1       14.69       45.06     44.93 o 
   2  13   1     1841.01     1832.90    153.54 o 
   3  13   1        2.53       61.92     42.11 o 
 -10   0   2      253.11      284.82    105.26 o 
  -9   0   2      122.03      201.01     67.29 o 
  -8   0   2    31046.17    32219.29   2025.03 o 
  -7   0   2    15958.95    17518.22    509.83 o 
  -6   0   2    29156.54    31360.44    919.21 o 
  -5   0   2   135332.78   133261.08   6541.62 o 
  -4   0   2   136729.05   128570.23   8052.73 o 
  -3   0   2     2362.60     2437.32     96.28 o 
  -2   0   2     7108.86     6998.93    203.55 o 
   1   0   2    79459.66    76046.79   2212.25 o 
   2   0   2   329818.25   277736.97  18505.27 o 
   3   0   2   100945.65    90782.47   1922.51 o 
   4   0   2    15895.40    17550.99   1537.84 o 
   5   0   2     8609.71     8741.76    215.34 o 
   6   0   2     4657.69     4790.12    276.82 o 
   7   0   2     1083.58     1115.87    133.66 o 
   8   0   2    23890.04    25065.35   3966.74 o 
   9   0   2    45619.86    52420.79   2601.34 o 
 -10   1   2        0.25      178.73     50.10 o 
  -9   1   2    11729.35    12327.41    760.85 o 
  -8   1   2    39577.86    43708.17   1079.88 o 
  -7   1   2    16853.42    17120.28    872.94 o 
  -6   1   2     7230.53     7558.32    340.26 o 
  -5   1   2     4834.80     4843.62    253.01 o 
  -4   1   2     5146.04     5431.88    221.61 o 
  -3   1   2    21470.05    21010.08    513.44 o 
  -2   1   2    78780.48    75384.26   1434.11 o 
  -1   1   2   169543.25   172332.42   3082.03 o 
   0   1   2    47579.74    46669.20   1410.32 o 
   1   1   2      220.22      319.84     24.21 o 
   2   1   2      391.73      400.78     26.30 o 
   3   1   2       32.75      206.04     45.57 o 
   4   1   2    15671.20    15320.01    570.38 o 
   5   1   2    59131.30    61483.41   2472.55 o 
   6   1   2    42375.41    42253.96   1234.32 o 
   7   1   2     1466.03     1387.11     81.03 o 
   8   1   2     1514.72     1650.87    111.50 o 
   9   1   2     1352.76     1462.64    118.70 o 
 -10   2   2    28046.04    28377.71   1190.83 o 
  -9   2   2    18004.36    18227.56   1040.77 o 
  -8   2   2      735.76      780.44     70.36 o 
  -7   2   2    11500.33    11755.69    453.64 o 
  -6   2   2     1987.04     2224.43    103.88 o 
  -5   2   2     1498.12     1521.19    101.80 o 
  -4   2   2    42203.17    43856.43    881.16 o 
  -3   2   2   116155.32   115151.52   1623.58 o 
  -2   2   2    53582.13    52505.71   1340.45 o 
  -1   2   2    37887.27    36462.25   1089.96 o 
   0   2   2    89627.91    80933.48   1991.21 o 
   1   2   2    11081.27    10063.63    294.58 o 
   2   2   2     2208.75     2127.76     94.79 o 
   3   2   2    37642.59    36007.92   1179.27 o 
   4   2   2    59006.52    56913.50   2272.38 o 
   5   2   2     3645.01     3747.96    281.50 o 
   6   2   2    28967.56    32359.13    987.46 o 
   7   2   2    37904.89    39008.31   1239.03 o 
   8   2   2     5499.44     6193.17    329.56 o 
   9   2   2      140.63      187.49     48.32 o 
 -10   3   2     2520.74     2117.13    189.54 o 
  -9   3   2     2017.47     2142.06    262.22 o 
  -8   3   2      470.44      604.82     56.87 o 
  -7   3   2    40150.14    43614.88    892.24 o 
  -6   3   2    74158.27    75270.04   1254.36 o 
  -5   3   2     3303.46     3580.38    183.46 o 
  -4   3   2    63332.21    61080.23   3138.41 o 
  -3   3   2    21722.10    21809.15   1055.14 o 
  -2   3   2     4434.05     4805.38    207.66 o 
  -1   3   2     1253.84     1343.36     34.74 o 
   0   3   2    85571.82    79071.69   1368.83 o 
   1   3   2    93874.76    78996.55    943.89 o 
   2   3   2      980.15     1296.76     62.13 o 
   3   3   2   106840.80    98232.27   2151.35 o 
   4   3   2    39171.38    33839.90   1507.49 o 
   5   3   2       70.35      136.15     27.87 o 
   6   3   2      331.76      317.74     42.81 o 
   7   3   2    17703.50    16814.07   2040.61 o 
   8   3   2    18294.59    19992.41   1184.97 o 
   9   3   2     1413.92     1451.56    108.22 o 
 -10   4   2     2495.80     2569.30    199.31 o 
  -9   4   2     2027.08     2226.17    216.21 o 
  -8   4   2      941.23     1102.13     86.77 o 
  -7   4   2      134.37      189.59     30.49 o 
  -6   4   2     1759.15     2040.62    112.63 o 
  -5   4   2     8663.17     9322.62    531.97 o 
  -4   4   2    12279.51    12174.26    682.19 o 
  -3   4   2    14014.96    12843.00    491.86 o 
  -2   4   2      288.11      522.43     53.78 o 
  -1   4   2     2835.17     2966.18     70.22 o 
   0   4   2      840.60      777.08     35.27 o 
   1   4   2     3999.46     3661.58    176.55 o 
   2   4   2    16396.40    15939.96    609.01 o 
   3   4   2    12517.83    11421.43    326.07 o 
   4   4   2     4919.61     4776.21    236.84 o 
   5   4   2      162.08      217.87     72.33 o 
   6   4   2     2276.60     2370.87    129.92 o 
   7   4   2     7129.59     6926.67    359.73 o 
   8   4   2     4033.96     4392.47    287.32 o 
   9   4   2     2835.70     2600.64    287.79 o 
  -9   5   2    11723.07    12513.24    639.27 o 
  -8   5   2    14337.94    14985.67    811.89 o 
  -7   5   2      315.00      275.09     55.75 o 
  -6   5   2    20141.51    19571.96   1176.04 o 
  -5   5   2     1562.47     1655.87    114.78 o 
  -4   5   2    29397.90    30498.28   1008.46 o 
  -3   5   2     3886.97     4125.28    224.85 o 
  -2   5   2    61521.61    55878.45   1798.06 o 
  -1   5   2    37646.16    35310.15    600.34 o 
   0   5   2      920.58     1273.60    160.42 o 
   1   5   2    26174.49    23379.68    644.10 o 
   2   5   2      497.38      498.30     35.25 o 
   3   5   2    33324.52    32998.08   1130.05 o 
   4   5   2     1114.25     1151.89    122.36 o 
   5   5   2    33864.93    31823.92    883.66 o 
   6   5   2    20809.16    21636.31    600.96 o 
   7   5   2      852.43     1029.62     79.66 o 
   8   5   2    13963.00    15640.71    421.38 o 
   9   5   2        2.95        2.27     38.12 o 
  -9   6   2     2664.07     2572.76    194.07 o 
  -8   6   2     5790.30     6072.95    409.91 o 
  -7   6   2    10427.56    11678.06    369.41 o 
  -6   6   2     1414.55     1441.62    137.49 o 
  -5   6   2    20557.87    21021.53    653.50 o 
  -4   6   2      864.16      864.18     67.10 o 
  -3   6   2    24477.25    22700.65    897.44 o 
  -2   6   2    16689.71    16609.51    460.65 o 
  -1   6   2    20584.68    18108.59    715.88 o 
   0   6   2    22746.58    22001.49    625.03 o 
   1   6   2      658.62      589.86     76.21 o 
   2   6   2    20254.47    18997.73    650.05 o 
   3   6   2     2559.37     2449.14    142.31 o 
   4   6   2     8812.72     8073.54    289.01 o 
   5   6   2     3689.57     3428.23    242.83 o 
   6   6   2     7943.10     8227.01    480.69 o 
   7   6   2     9589.36     9925.71    582.24 o 
   8   6   2      868.04      642.26    210.46 o 
  -9   7   2      881.33      683.63    138.24 o 
  -8   7   2     3304.86     3395.78    275.01 o 
  -7   7   2      376.66      394.38    118.88 o 
  -6   7   2      271.70      451.62     66.33 o 
  -5   7   2      415.70      615.56     61.69 o 
  -4   7   2     1268.08     1391.88    100.95 o 
  -3   7   2      381.68      366.76     24.05 o 
  -2   7   2     7645.89     7382.66    248.08 o 
  -1   7   2     7188.90     6581.69    301.54 o 
   0   7   2       49.35       56.50     18.32 o 
   1   7   2      620.33      697.35     48.66 o 
   2   7   2       22.12       83.71     29.85 o 
   3   7   2       43.03       75.63     22.86 o 
   4   7   2      929.92      837.53     59.54 o 
   5   7   2     5067.55     5342.89    308.71 o 
   6   7   2     4389.93     4276.92    275.51 o 
   7   7   2      405.24      363.88     91.45 o 
   8   7   2      912.81      841.73     84.24 o 
  -8   8   2    10744.40    10524.74    508.32 o 
  -7   8   2     8188.47     8055.26    380.81 o 
  -6   8   2     5478.44     5228.34    228.06 o 
  -5   8   2    39926.07    41334.99   2296.04 o 
  -4   8   2    11888.18    11678.66    463.68 o 
  -3   8   2     9414.95     8700.85    369.47 o 
  -2   8   2     3611.24     3358.29    164.33 o 
  -1   8   2    12442.27    11699.74    386.48 o 
   0   8   2     7292.63     7573.78    340.77 o 
   1   8   2    16607.93    16601.18    358.72 o 
   2   8   2    59196.80    58101.69   1804.62 o 
   3   8   2     8997.23     8642.01    457.53 o 
   4   8   2    12118.68    13111.26    757.84 o 
   5   8   2     4846.06     5594.98    377.07 o 
   6   8   2     5718.30     5795.62    360.16 o 
   7   8   2     2765.92     3237.94    208.47 o 
   8   8   2     6082.53     4809.42    623.23 o 
  -8   9   2     8593.31     7551.05    623.59 o 
  -7   9   2     2236.28     2149.11    144.63 o 
  -6   9   2       41.47       99.78     56.17 o 
  -5   9   2     3189.37     3470.58    216.42 o 
  -4   9   2     1251.40     1313.77    130.00 o 
  -3   9   2     1372.67     1148.64    100.21 o 
  -2   9   2    22130.02    21578.23    655.03 o 
  -1   9   2    26438.23    26189.84   1121.36 o 
   0   9   2     4711.22     4887.39    196.68 o 
   1   9   2      755.41      777.82     45.26 o 
   2   9   2      552.80      490.78     51.04 o 
   3   9   2     1660.25     1692.41    115.18 o 
   4   9   2     2830.64     2908.06    182.24 o 
   5   9   2    19485.92    18170.89    904.63 o 
   6   9   2     9908.57    10656.86    493.74 o 
   7   9   2      200.44      226.21     56.56 o 
  -7  10   2     5399.36     4558.21    440.47 o 
  -6  10   2     1687.03     1596.30    178.76 o 
  -5  10   2      227.86      395.35     47.92 o 
  -4  10   2     9445.67     9441.06    364.55 o 
  -3  10   2    29944.46    28733.04   1589.83 o 
  -2  10   2     9163.13     9566.67    464.76 o 
  -1  10   2     3535.23     3386.10    210.72 o 
   0  10   2    20521.49    21557.78    452.97 o 
   1  10   2     2764.73     3025.30    178.44 o 
   2  10   2      634.99      591.91     63.88 o 
   3  10   2     8784.31     8608.99    896.12 o 
   4  10   2    18029.99    17705.79    648.90 o 
   5  10   2     2895.23     2639.98    197.59 o 
   6  10   2     5995.66     5317.89    473.62 o 
  -6  11   2    30117.53    29229.10    979.23 o 
  -5  11   2     1589.98     1850.50    121.34 o 
  -4  11   2    14718.75    15266.52    742.27 o 
  -3  11   2    11582.25    11145.96    636.01 o 
  -2  11   2       20.26       81.24     48.90 o 
  -1  11   2      376.62      456.34     44.06 o 
   0  11   2    27750.85    30154.37    854.62 o 
   1  11   2    32897.86    33368.55   1210.33 o 
   2  11   2       44.21       43.38     38.06 o 
   3  11   2    30589.36    32195.53   1425.24 o 
   4  11   2    13211.12    14353.97    542.50 o 
   5  11   2      331.37      347.61     73.66 o 
  -5  12   2     5099.29     5133.51    528.74 o 
  -4  12   2     9106.57     8681.69    386.99 o 
  -3  12   2    12315.49    13651.07    578.73 o 
  -2  12   2     3061.18     3135.63    273.89 o 
  -1  12   2      347.18      287.46     46.26 o 
   0  12   2     4325.73     4136.26    265.74 o 
   1  12   2     5732.96     5550.89    495.17 o 
   2  12   2     9129.31    10196.59    535.02 o 
   3  12   2     7366.73     7390.25    467.55 o 
   4  12   2     4604.59     5019.96    419.32 o 
  -3  13   2      410.68      498.50    126.60 o 
  -2  13   2    21323.24    23694.75    772.67 o 
  -1  13   2    25405.62    27602.75   1335.23 o 
   0  13   2     1446.30     1338.78    105.51 o 
   1  13   2     1117.43     1183.23    103.62 o 
   2  13   2      137.44      249.92     57.98 o 
   3  13   2     1633.04     1378.96    169.49 o 
 -10   1   3    10654.80    11158.16    600.54 o 
  -9   1   3     1697.37     1854.20    141.71 o 
  -8   1   3    11788.95    11511.78    293.09 o 
  -7   1   3     5429.06     5896.99    278.20 o 
  -6   1   3    19794.32    20917.03    634.61 o 
  -5   1   3    54475.18    56067.11   2104.07 o 
  -4   1   3      242.35      284.82     31.09 o 
  -3   1   3    47255.32    47116.39   1185.54 o 
  -2   1   3    16797.17    18878.38    410.57 o 
  -1   1   3    39665.56    46164.88    545.05 o 
   0   1   3    11520.29    11687.56    341.71 o 
   1   1   3    53065.31    49084.63    908.52 o 
   2   1   3   100362.25    91498.77   1330.15 o 
   3   1   3       66.49      204.20     36.93 o 
   4   1   3    54828.54    56622.83   1787.09 o 
   5   1   3     9017.22    10014.03    674.21 o 
   6   1   3    12819.81    12950.04    523.74 o 
   7   1   3     3200.65     3532.26    178.10 o 
   8   1   3     7634.45     7828.76    336.08 o 
   9   1   3     8320.27     8687.52    505.56 o 
 -10   2   3     1244.17     1450.74    165.71 o 
  -9   2   3    22400.13    22837.07    750.00 o 
  -8   2   3    19631.21    22346.82    791.92 o 
  -7   2   3     1869.00     2101.89    157.89 o 
  -6   2   3    12838.54    12959.74    335.31 o 
  -5   2   3      159.46      184.81     21.71 o 
  -4   2   3     6774.27     6513.86    233.14 o 
  -3   2   3    15866.79    15616.98    713.76 o 
  -2   2   3    75972.20    75289.39   1394.81 o 
  -1   2   3    92543.11    86896.94   2870.76 o 
   0   2   3    58024.38    52715.36   1071.06 o 
   1   2   3    30834.69    30942.68    714.04 o 
   2   2   3     4310.25     4491.68    152.05 o 
   3   2   3     4302.18     4400.06    163.28 o 
   4   2   3     6873.60     6347.48    415.96 o 
   5   2   3    34248.36    35712.41   1086.23 o 
   6   2   3     6885.24     7388.70    291.47 o 
   7   2   3    10816.70    11443.30    685.17 o 
   8   2   3    18039.42    18233.22    643.26 o 
   9   2   3      838.28      836.02     65.91 o 
 -10   3   3     5647.12     5408.17    443.03 o 
  -9   3   3       66.94       88.85     31.25 o 
  -8   3   3    11206.98    10937.96    484.85 o 
  -7   3   3    21296.42    22732.97    955.37 o 
  -6   3   3     5654.57     5393.92    364.17 o 
  -5   3   3     6428.48     6964.61    275.33 o 
  -4   3   3     5385.66     5496.64    270.55 o 
  -3   3   3     4401.27     3913.15    176.92 o 
  -2   3   3     2306.34     2194.72     67.62 o 
  -1   3   3    44713.50    40820.88   1339.18 o 
   0   3   3    73908.67    64510.45   1857.92 o 
   1   3   3    15196.19    14381.84    317.81 o 
   2   3   3     2272.12     2254.63    125.23 o 
   3   3   3       43.73       49.37     16.74 o 
   4   3   3      196.69      304.37     37.65 o 
   5   3   3    10231.97     9557.40    515.10 o 
   6   3   3    35049.91    36970.77   1088.00 o 
   7   3   3    12633.16    13754.08    784.27 o 
   8   3   3      335.57      291.05     69.76 o 
   9   3   3     1118.80      937.81    122.00 o 
 -10   4   3     7490.40     8226.51    450.75 o 
  -9   4   3      659.79      735.67     91.57 o 
  -8   4   3       63.48       98.76     54.45 o 
  -7   4   3    25508.29    27108.91   1233.12 o 
  -6   4   3    22196.43    24000.47   1016.20 o 
  -5   4   3    36458.19    36974.23    665.30 o 
  -4   4   3   143708.17   141990.61   4370.32 o 
  -3   4   3    47052.46    45022.32    775.60 o 
  -2   4   3     1441.84     1236.62    105.59 o 
  -1   4   3       19.20       39.86     12.55 o 
   0   4   3    21828.86    20367.13    586.91 o 
   1   4   3    11353.30    11680.26    232.58 o 
   2   4   3    86887.54    84740.49    881.14 o 
   3   4   3   142594.19   122830.33   6128.28 o 
   4   4   3    25134.47    23683.16    727.45 o 
   5   4   3     8379.40     8290.75    356.29 o 
   6   4   3     5921.14     6348.81    347.44 o 
   7   4   3     3173.99     2716.02    199.58 o 
   8   4   3     1160.12     1076.00     83.89 o 
   9   4   3    21895.88    26513.89    970.84 o 
  -9   5   3        0.31       24.63     44.82 o 
  -8   5   3    17088.97    18360.70    680.93 o 
  -7   5   3    33393.53    33863.31    902.75 o 
  -6   5   3    10351.06    10063.29    435.74 o 
  -5   5   3     5459.81     5612.88    264.72 o 
  -4   5   3     5545.71     5881.05    334.25 o 
  -3   5   3     7367.73     7695.93    307.29 o 
  -2   5   3     7490.41     7552.56    232.32 o 
  -1   5   3    96134.26    86989.33   2854.95 o 
   0   5   3    68672.63    64286.58   2087.27 o 
   1   5   3    20629.41    17468.42    542.69 o 
   2   5   3     2085.99     2278.95     87.44 o 
   3   5   3      225.83      265.69     32.89 o 
   4   5   3      362.36      304.83     74.61 o 
   5   5   3    10549.43    10160.76    474.93 o 
   6   5   3    51376.36    47081.33   2213.27 o 
   7   5   3    23650.22    22812.14   1200.64 o 
   8   5   3     1077.73     1231.35    113.00 o 
   9   5   3      932.59      792.66    101.42 o 
  -9   6   3    27797.89    28127.87    820.36 o 
  -8   6   3    23432.51    24729.99    722.19 o 
  -7   6   3      166.78      161.79     41.54 o 
  -6   6   3    15082.70    15188.61    807.82 o 
  -5   6   3     4646.87     4780.55    231.34 o 
  -4   6   3     1332.70     1348.26     90.10 o 
  -3   6   3    20251.64    18565.98    894.01 o 
  -2   6   3   109524.61   100938.41   2587.47 o 
  -1   6   3    31255.61    29842.34   1041.46 o 
   0   6   3     9134.71     8969.76    310.68 o 
   1   6   3    51622.18    44194.39   1003.11 o 
   2   6   3    17900.24    14162.11    683.39 o 
   3   6   3     9541.98     8811.31    226.62 o 
   4   6   3    16757.36    16870.53    460.34 o 
   5   6   3    31659.17    31986.45    894.24 o 
   6   6   3     3300.69     3442.48    312.68 o 
   7   6   3    12682.31    11749.90    647.29 o 
   8   6   3    20260.67    21353.29    723.70 o 
  -9   7   3     2055.90     1369.74    265.83 o 
  -8   7   3      541.66      358.05    119.36 o 
  -7   7   3      326.07      279.75     78.67 o 
  -6   7   3    40295.08    40511.41    935.64 o 
  -5   7   3    73349.59    69892.54   1413.21 o 
  -4   7   3     4029.99     4084.32    248.41 o 
  -3   7   3    39405.13    37109.95   1012.50 o 
  -2   7   3    21363.23    20534.84    468.69 o 
  -1   7   3        0.82       76.10     46.64 o 
   0   7   3     4305.50     4192.26    237.72 o 
   1   7   3    75108.36    67155.71   2698.66 o 
   2   7   3    63704.07    55732.30   1529.46 o 
   3   7   3       30.19      100.11     23.40 o 
   4   7   3    49915.71    50196.96   1024.45 o 
   5   7   3    24394.30    22980.87    795.41 o 
   6   7   3       11.89       22.97     41.03 o 
   7   7   3      372.02      428.39     72.37 o 
   8   7   3    12964.09    13486.45    528.93 o 
  -8   8   3     7279.04     8348.55   1039.68 o 
  -7   8   3      942.41      602.30    265.22 o 
  -6   8   3      848.23      916.50     92.71 o 
  -5   8   3     2579.15     2511.58    406.49 o 
  -4   8   3    12032.41    12440.61    498.99 o 
  -3   8   3    12333.50    12372.33    462.55 o 
  -2   8   3    17831.65    15815.24    848.89 o 
  -1   8   3    11839.48    11057.66    386.12 o 
   0   8   3      293.06      425.46     50.07 o 
   1   8   3    10004.60     9850.48    204.59 o 
   2   8   3    12300.12    11225.52    431.03 o 
   3   8   3    17965.09    16821.70    404.48 o 
   4   8   3    11290.32    12342.22    765.04 o 
   5   8   3     6183.79     6695.55    383.70 o 
   6   8   3       22.36      104.82     42.33 o 
   7   8   3     1248.70     1099.23     97.75 o 
  -8   9   3    16062.92    16274.31    816.74 o 
  -7   9   3    20843.09    19749.59   1055.79 o 
  -6   9   3     1101.55     1199.15    155.37 o 
  -5   9   3     2006.13     1970.42    237.35 o 
  -4   9   3     5227.24     5451.07    373.75 o 
  -3   9   3    16089.25    16333.05    575.08 o 
  -2   9   3       21.29       74.40     27.34 o 
  -1   9   3    46808.21    43890.94    845.17 o 
   0   9   3    43446.16    44673.15   2489.51 o 
   1   9   3      259.53      221.42     41.45 o 
   2   9   3     4194.13     4046.83    232.35 o 
   3   9   3      232.20      265.90     83.54 o 
   4   9   3     7656.06     8458.72    366.44 o 
   5   9   3     1407.90     1242.75     99.75 o 
   6   9   3    25303.02    26121.74    998.71 o 
   7   9   3    15263.12    15513.74   1590.44 o 
  -7  10   3     7759.23     5965.08    591.64 o 
  -6  10   3     3850.49     3913.66    238.23 o 
  -5  10   3     7080.27     7296.67    558.34 o 
  -4  10   3    22758.52    21040.13    606.55 o 
  -3  10   3     5768.38     5423.49    308.38 o 
  -2  10   3     2101.44     2103.55    116.11 o 
  -1  10   3      646.13      670.23     56.52 o 
   0  10   3     8281.07     9022.55    492.79 o 
   1  10   3     5399.44     5826.34    265.85 o 
   2  10   3    10442.12    10782.11    495.15 o 
   3  10   3    29569.71    29031.97   1436.34 o 
   4  10   3     3329.06     3318.72    193.48 o 
   5  10   3     3531.36     3868.66    271.10 o 
   6  10   3     1705.20     1554.61    153.83 o 
  -6  11   3     1519.04     1385.88    118.92 o 
  -5  11   3     2054.23     1857.90    138.58 o 
  -4  11   3      164.82      135.22     88.55 o 
  -3  11   3      732.15      962.22    100.98 o 
  -2  11   3     1211.17     1311.47    136.60 o 
  -1  11   3       69.22      199.61     58.25 o 
   0  11   3      133.66      133.17     32.99 o 
   1  11   3     1642.97     1762.21    152.56 o 
   2  11   3     2161.35     2033.00    152.49 o 
   3  11   3       95.64      115.81     39.61 o 
   4  11   3     1479.17     1670.04    119.89 o 
   5  11   3      743.48      794.52    118.74 o 
  -5  12   3      676.77      530.71     87.04 o 
  -4  12   3     9279.06     9524.91    461.57 o 
  -3  12   3       27.17      106.55     77.07 o 
  -2  12   3     8967.12     9600.23    405.62 o 
  -1  12   3     3931.60     4046.21    238.27 o 
   0  12   3     6102.54     6052.70    326.37 o 
   1  12   3     9420.08    11769.86    865.56 o 
   2  12   3     1054.54      955.08     88.63 o 
   3  12   3    11207.84    12285.87    439.00 o 
   4  12   3        3.30      132.23     36.13 o 
  -3  13   3     1857.91     1835.80    173.50 o 
  -2  13   3       57.84      107.86     70.22 o 
  -1  13   3     4824.12     4181.87    620.76 o 
   0  13   3     2736.72     2407.80    253.65 o 
   1  13   3      151.11       69.47     46.58 o 
   2  13   3     1034.50     1067.91    101.07 o 
 -10   0   4    42460.11    39270.63   6550.08 o 
  -9   0   4    24634.78    27313.97   1261.48 o 
  -8   0   4       53.20      117.60     56.51 o 
  -7   0   4     1512.66     1706.80     98.59 o 
  -6   0   4    39169.98    40928.78    636.08 o 
  -5   0   4    30614.38    30577.57   1413.13 o 
  -4   0   4    45251.21    48668.27   5258.07 o 
  -3   0   4   139205.38   134804.56   4479.93 o 
  -2   0   4    51653.47    53165.39   2110.46 o 
  -1   0   4     1432.94     1364.99     47.98 o 
   0   0   4      132.88      250.31     22.67 o 
   1   0   4    31418.27    32694.83   1324.81 o 
   2   0   4    12705.54    13461.48    808.81 o 
   3   0   4   114400.41   108203.53   8280.04 o 
   4   0   4   172825.56   154565.30   7619.29 o 
   5   0   4    42952.48    42894.50   1253.75 o 
   6   0   4    10321.13    10439.36    564.93 o 
   7   0   4     2933.30     3220.60    304.04 o 
   8   0   4     1859.61     2009.79    249.95 o 
   9   0   4       53.51      116.09     54.03 o 
 -10   1   4     7870.75     7724.59    762.78 o 
  -9   1   4     9434.52     8631.64    401.35 o 
  -8   1   4        2.45       63.83     23.94 o 
  -7   1   4    23392.81    23331.44    844.77 o 
  -6   1   4    37949.62    39502.02    852.64 o 
  -5   1   4    20953.09    19348.55    879.45 o 
  -4   1   4    11417.86    10771.36    398.77 o 
  -3   1   4    19840.04    20605.01    657.68 o 
  -2   1   4    11160.28    11525.61    212.60 o 
  -1   1   4    24568.60    28067.40    583.66 o 
   0   1   4   118332.67   116826.38   2054.57 o 
   1   1   4   101380.30    77101.03   1729.12 o 
   2   1   4    26706.96    24562.08    710.18 o 
   3   1   4      124.39      210.96     20.37 o 
   4   1   4      971.37      904.89     87.40 o 
   5   1   4       96.45      103.21     21.36 o 
   6   1   4     7507.77     7478.70    433.53 o 
   7   1   4    36317.50    36199.39   1094.29 o 
   8   1   4    24291.78    23504.70   1170.23 o 
   9   1   4     1829.83     2014.69    254.20 o 
 -10   2   4      799.08      688.08     88.93 o 
  -9   2   4    11692.31    11043.98    545.63 o 
  -8   2   4    54740.01    55231.27   4165.59 o 
  -7   2   4    22805.85    24529.74    778.82 o 
  -6   2   4     3177.38     3358.96    219.16 o 
  -5   2   4    23581.86    22077.32    917.91 o 
  -4   2   4     2407.01     2765.34    101.06 o 
  -3   2   4      356.02      485.21     39.71 o 
  -2   2   4    56800.00    57478.84   1277.76 o 
  -1   2   4   157768.80   156888.50   3330.47 o 
   0   2   4    69901.12    65636.00   1271.73 o 
   1   2   4    14688.09    11367.23    366.16 o 
   2   2   4    74203.82    64993.95   2175.75 o 
   3   2   4     8827.00     7986.86    184.79 o 
   4   2   4       35.85      145.10     29.42 o 
   5   2   4    26631.89    26666.55    507.81 o 
   6   2   4    40100.58    38877.32   1529.72 o 
   7   2   4     2271.31     2372.74    156.35 o 
   8   2   4    13326.04    13109.54    833.74 o 
   9   2   4    17187.04    19012.62    994.69 o 
 -10   3   4      827.01      780.47     83.04 o 
  -9   3   4    10541.21    10484.90    761.98 o 
  -8   3   4     4674.91     4533.30    456.49 o 
  -7   3   4     3538.85     3993.90    309.09 o 
  -6   3   4       48.46      153.84     44.90 o 
  -5   3   4    75542.67    74460.43   1759.12 o 
  -4   3   4   109634.56   103517.34   4257.65 o 
  -3   3   4     2771.64     2939.68    113.27 o 
  -2   3   4    54555.78    55178.99   1680.40 o 
  -1   3   4    40815.54    41773.31   1119.04 o 
   0   3   4    10560.21    10993.68    322.76 o 
   1   3   4      420.56      378.25     20.65 o 
   2   3   4    99428.50    95231.39   1601.70 o 
   3   3   4    66868.38    61972.50   2318.30 o 
   4   3   4     1281.59     1333.63     85.64 o 
   5   3   4    41404.46    42137.75   1604.96 o 
   6   3   4    20490.54    20434.97    713.28 o 
   7   3   4     1523.65     1344.83    172.50 o 
   8   3   4        0.81      -10.98     27.93 o 
   9   3   4    16322.76    16584.37   2188.23 o 
 -10   4   4      967.96      876.49    158.67 o 
  -9   4   4     2439.51     2338.66    207.60 o 
  -8   4   4     5163.35     5262.12    319.45 o 
  -7   4   4     3071.54     3166.00    181.03 o 
  -6   4   4     1595.25     1930.74    119.80 o 
  -5   4   4      510.51      675.06     51.53 o 
  -4   4   4     2990.88     2925.30    129.76 o 
  -3   4   4     9146.16     8289.75    389.82 o 
  -2   4   4    34208.39    35912.24    386.02 o 
  -1   4   4    26894.78    26231.00    930.66 o 
   0   4   4     1487.44     1322.05     88.24 o 
   1   4   4     1341.84     1474.37    115.09 o 
   2   4   4     6067.93     5321.27    150.09 o 
   3   4   4     2250.69     2081.55    147.34 o 
   4   4   4     6254.95     6459.28    215.17 o 
   5   4   4     3982.84     3955.05    215.31 o 
   6   4   4     6020.13     6116.11    300.49 o 
   7   4   4      276.29      403.91    115.39 o 
   8   4   4      350.47      359.57     61.22 o 
   9   4   4     2931.64     2662.45    244.03 o 
 -10   5   4      918.16      687.90    177.67 o 
  -9   5   4    17679.93    16726.43    781.26 o 
  -8   5   4     2171.53     2135.66    119.63 o 
  -7   5   4    16513.18    17100.17    689.60 o 
  -6   5   4    23853.82    23122.52    874.20 o 
  -5   5   4     1376.35     1587.82    109.98 o 
  -4   5   4    14998.95    16129.36    685.92 o 
  -3   5   4     2005.92     2050.56    113.87 o 
  -2   5   4    39780.11    38355.92    789.71 o 
  -1   5   4     1318.54     1328.08     93.86 o 
   0   5   4    57682.09    53975.49    958.15 o 
   1   5   4    44033.77    39485.12   1789.90 o 
   2   5   4     3860.09     3752.39    145.71 o 
   3   5   4     9118.48     9421.45    563.86 o 
   4   5   4      103.50      111.49     25.58 o 
   5   5   4    13639.46    14025.86    495.14 o 
   6   5   4       34.83      117.83     57.03 o 
   7   5   4    17764.51    18104.45   1229.40 o 
   8   5   4    10188.62    10736.39    690.77 o 
  -9   6   4       44.43       74.89     42.66 o 
  -8   6   4     7077.26     7037.52    379.26 o 
  -7   6   4     1682.61     1599.25    117.45 o 
  -6   6   4    11108.23    10739.71    482.24 o 
  -5   6   4    24287.77    21542.60    897.39 o 
  -4   6   4      806.05      963.36     79.16 o 
  -3   6   4    34936.13    35573.94    738.38 o 
  -2   6   4      443.37      383.86     36.08 o 
  -1   6   4    16284.77    14350.32    517.72 o 
   0   6   4    11930.78    12242.60    361.17 o 
   1   6   4     5150.06     4455.76    194.28 o 
   2   6   4     8724.72     8599.91    220.69 o 
   3   6   4     1048.99     1089.55     76.60 o 
   4   6   4    15090.61    15474.38    917.35 o 
   5   6   4        7.35       89.54     41.80 o 
   6   6   4     7665.08     7347.50    680.19 o 
   7   6   4     1468.19     1435.61    151.79 o 
   8   6   4     3971.51     4138.13    367.26 o 
  -9   7   4      957.82      843.07    107.88 o 
  -8   7   4       35.42       73.40     36.27 o 
  -7   7   4     4072.90     3844.27    476.26 o 
  -6   7   4     3359.38     3423.80    201.98 o 
  -5   7   4      251.40      431.34     44.19 o 
  -4   7   4     1336.96     1540.75    106.13 o 
  -3   7   4     1428.75     1402.97     70.45 o 
  -2   7   4     4991.32     4701.17    270.10 o 
  -1   7   4     1944.02     2029.27    117.49 o 
   0   7   4     9603.16     9333.41    212.67 o 
   1   7   4     4205.49     5116.22    173.17 o 
   2   7   4       12.25       26.92     28.98 o 
   3   7   4      828.84      843.69     58.09 o 
   4   7   4      285.44      384.51     41.86 o 
   5   7   4     1813.94     1952.56    144.87 o 
   6   7   4      120.20      155.73     64.57 o 
   7   7   4     4043.54     4077.76    306.13 o 
   8   7   4     2405.54     2041.62    359.78 o 
  -8   8   4     2440.85     2089.65    184.51 o 
  -7   8   4      712.34      741.61     67.26 o 
  -6   8   4    15933.60    15564.36    915.85 o 
  -5   8   4    12761.15    13067.60    328.97 o 
  -4   8   4    14464.74    14882.65   1038.51 o 
  -3   8   4    49431.36    48076.07   1453.14 o 
  -2   8   4     5571.90     5329.34    238.45 o 
  -1   8   4    11427.06    10864.96    253.08 o 
   0   8   4     1632.41     1695.92     87.93 o 
   1   8   4    18345.22    17690.06    526.40 o 
   2   8   4     7886.66     7544.08    347.82 o 
   3   8   4    17210.63    16650.51    709.65 o 
   4   8   4    47656.96    50555.07   1304.88 o 
   5   8   4     3935.15     4189.08    369.53 o 
   6   8   4     7569.87     8125.05    435.84 o 
   7   8   4     3071.24     2905.99    278.11 o 
  -8   9   4        0.29      111.27     49.21 o 
  -7   9   4    10392.36    10530.75    659.00 o 
  -6   9   4    10875.18    10909.97    560.50 o 
  -5   9   4     1189.49     1163.85     81.55 o 
  -4   9   4      442.82      336.03     77.03 o 
  -3   9   4     4184.46     4208.20    279.11 o 
  -2   9   4     4444.28     4345.54    204.18 o 
  -1   9   4     2196.43     2648.93    169.68 o 
   0   9   4    27552.13    27035.07    515.20 o 
   1   9   4    27774.70    28146.38   1064.82 o 
   2   9   4     1081.57     1309.19     84.86 o 
   3   9   4      393.29      397.57     63.65 o 
   4   9   4       85.52      100.45     77.80 o 
   5   9   4      734.94      752.95     95.71 o 
   6   9   4     1955.19     1607.48    167.29 o 
   7   9   4    11914.42    11649.67    697.45 o 
  -7  10   4    11120.63    11509.34    707.90 o 
  -6  10   4       50.22       95.60     36.65 o 
  -5  10   4     4043.81     3588.80    288.01 o 
  -4  10   4     1430.82     1562.06    128.15 o 
  -3  10   4      677.07      778.35     65.14 o 
  -2  10   4    10771.77    10297.89    378.54 o 
  -1  10   4    35850.48    37516.16   1314.96 o 
   0  10   4     7354.59     7640.48    322.39 o 
   1  10   4     4466.48     4415.10    196.13 o 
   2  10   4    19178.10    18778.26    969.19 o 
   3  10   4     2566.37     2594.23    285.74 o 
   4  10   4      423.15      485.88     79.28 o 
   5  10   4     6247.52     5344.92    441.24 o 
   6  10   4    11410.37    10944.76    546.50 o 
  -6  11   4      439.02      494.41     78.63 o 
  -5  11   4    24712.35    24590.69    953.94 o 
  -4  11   4    38452.12    38026.36   1113.55 o 
  -3  11   4     1585.61     1704.28    110.27 o 
  -2  11   4    12249.02    13091.75    771.53 o 
  -1  11   4    12031.65    12006.17    433.45 o 
   0  11   4        0.67       60.63     23.72 o 
   1  11   4      799.45      865.53     99.06 o 
   2  11   4    29806.63    35182.35   1369.63 o 
   3  11   4    23165.64    23647.14   1062.27 o 
   4  11   4      438.46      342.66    112.09 o 
   5  11   4    19973.84    19095.45   1161.22 o 
  -5  12   4      387.42      308.73     79.21 o 
  -4  12   4     2592.90     2415.86    206.27 o 
  -3  12   4     7342.17     6782.03    436.66 o 
  -2  12   4    13993.97    14559.41    398.64 o 
  -1  12   4    14708.06    15738.19    684.51 o 
   0  12   4     3010.01     3028.88    184.74 o 
   1  12   4      190.24      333.95     67.30 o 
   2  12   4     4912.24     5069.31    314.67 o 
   3  12   4     5378.93     6570.93    898.42 o 
   4  12   4     4540.06     3807.80    412.84 o 
  -3  13   4     3263.66     3195.66    352.28 o 
  -2  13   4     6550.27     6138.93    603.25 o 
  -1  13   4      694.92      756.25     66.85 o 
   0  13   4    24876.16    28966.10   1070.59 o 
   1  13   4    22231.25    26292.87    850.26 o 
   2  13   4     1354.88     1564.20    145.85 o 
 -10   1   5    19887.47    18523.55   1161.79 o 
  -9   1   5      510.69      512.19     83.83 o 
  -8   1   5    17273.65    18712.24    451.81 o 
  -7   1   5      477.50      663.04     47.58 o 
  -6   1   5    17474.70    19539.69    925.55 o 
  -5   1   5    10574.97    11482.52    437.23 o 
  -4   1   5    39600.98    42978.50   1302.57 o 
  -3   1   5    43402.42    44098.29   1423.82 o 
  -2   1   5     3649.76     3748.32     63.07 o 
  -1   1   5    74560.13    84296.17   1435.21 o 
   0   1   5    20221.13    20314.32    550.96 o 
   1   1   5    11175.46    10961.04    280.13 o 
   2   1   5    13019.22    12980.35    506.57 o 
   3   1   5    30923.30    29244.60    936.69 o 
   4   1   5    42976.89    44772.51   1574.88 o 
   5   1   5     4525.29     4514.34    212.31 o 
   6   1   5    32100.55    31578.36    849.63 o 
   7   1   5     2058.27     2080.66    145.00 o 
   8   1   5     5320.26     4833.07    242.71 o 
   9   1   5     2149.70     1997.64    154.83 o 
 -10   2   5     1079.48      993.36     64.35 o 
  -9   2   5     6442.81     6210.36    434.56 o 
  -8   2   5     2710.10     2845.44    202.72 o 
  -7   2   5    39355.96    38212.25   1483.37 o 
  -6   2   5    26089.41    24659.52    962.71 o 
  -5   2   5      236.28      309.60     52.48 o 
  -4   2   5    19759.40    20944.42    591.46 o 
  -3   2   5     1905.10     2070.23     89.43 o 
  -2   2   5      399.22      511.03     29.55 o 
  -1   2   5    18793.14    20879.88    455.39 o 
   0   2   5    45675.27    42466.34   1203.50 o 
   1   2   5     1990.64     1798.21     73.31 o 
   2   2   5    42842.25    40699.29   1232.02 o 
   3   2   5    32246.03    28954.82   1066.74 o 
   4   2   5       23.52       64.95     41.76 o 
   5   2   5     1605.90     1703.13     98.65 o 
   6   2   5     3965.10     4593.63    218.96 o 
   7   2   5    24232.60    25033.26   1273.01 o 
   8   2   5     2853.42     3026.03    187.68 o 
   9   2   5     9100.88     8895.06    977.68 o 
 -10   3   5      570.45      619.35     79.22 o 
  -9   3   5     8059.58     9345.03    790.97 o 
  -8   3   5     8705.20     9712.12    553.09 o 
  -7   3   5      517.34      628.21     55.26 o 
  -6   3   5    26842.27    27392.80    851.16 o 
  -5   3   5    29503.99    32195.12   1245.36 o 
  -4   3   5    14026.31    14819.08    517.39 o 
  -3   3   5     2139.16     1930.18    103.01 o 
  -2   3   5    15963.36    16286.01    510.19 o 
  -1   3   5      856.85      856.19     51.52 o 
   0   3   5     3888.61     3616.68    140.63 o 
   1   3   5    53390.47    50919.20    899.66 o 
   2   3   5    55644.41    49716.51   1331.21 o 
   3   3   5     4052.35     4140.62    230.00 o 
   4   3   5       66.66      171.33     23.81 o 
   5   3   5      281.91      270.21     45.68 o 
   6   3   5       19.75       60.82     30.30 o 
   7   3   5     2961.33     3098.72    220.91 o 
   8   3   5    14877.28    16334.22   1626.98 o 
   9   3   5     5836.90     7275.87    834.74 o 
 -10   4   5     3266.07     3040.99    341.19 o 
  -9   4   5    36202.01    35088.99   2851.40 o 
  -8   4   5    11066.81    11675.02    686.15 o 
  -7   4   5     1561.46     1647.64    131.99 o 
  -6   4   5     4447.47     4601.94    185.59 o 
  -5   4   5    62996.89    64283.91   3160.42 o 
  -4   4   5    27240.76    25691.77    963.01 o 
  -3   4   5    51763.49    45318.16   1283.27 o 
  -2   4   5   292489.34   230987.59  19245.42 o 
  -1   4   5    54874.48    54223.87   1587.02 o 
   0   4   5     9455.29     9767.14    282.09 o 
   1   4   5       11.76      109.83     32.26 o 
   2   4   5    28279.75    26715.85    964.49 o 
   3   4   5     8212.20     8314.35    311.68 o 
   4   4   5    27867.82    28279.27    505.44 o 
   5   4   5    82497.09    82370.56   1693.38 o 
   6   4   5    14971.95    15183.69    670.51 o 
   7   4   5     4455.30     4559.17    290.37 o 
   8   4   5     1768.08     2131.13    269.42 o 
 -10   5   5     1618.00     1402.20    133.93 o 
  -9   5   5     9233.57     8144.36    984.68 o 
  -8   5   5    10199.24    10235.83    454.21 o 
  -7   5   5       25.17       15.84     43.88 o 
  -6   5   5    26602.17    24973.30    502.10 o 
  -5   5   5    68027.65    67393.49   1702.84 o 
  -4   5   5    18381.62    17016.82    343.49 o 
  -3   5   5     7921.86     7334.40    308.58 o 
  -2   5   5    28357.48    27591.87    984.37 o 
  -1   5   5     8822.68     8876.57    287.35 o 
   0   5   5     5543.09     5650.65    202.48 o 
   1   5   5    64073.70    59494.02   2969.08 o 
   2   5   5    67781.16    60649.36   2145.50 o 
   3   5   5     9768.60     9114.34    334.75 o 
   4   5   5      862.41      955.64     87.30 o 
   5   5   5     1228.96     1051.53     86.44 o 
   6   5   5       35.93      120.61     39.57 o 
   7   5   5     4829.45     5085.06    502.10 o 
   8   5   5    19181.18    20759.41    609.81 o 
  -9   6   5       21.17      157.45     61.82 o 
  -8   6   5    12486.01    11887.69    503.32 o 
  -7   6   5    44373.80    48929.46   1234.53 o 
  -6   6   5    30526.58    34384.58   1477.86 o 
  -5   6   5       85.03      135.76     27.40 o 
  -4   6   5    13977.64    15196.94    747.59 o 
  -3   6   5     3596.53     3517.60    154.48 o 
  -2   6   5     4108.88     3931.13    163.77 o 
  -1   6   5    40362.93    39683.78   1478.35 o 
   0   6   5    88378.05    85466.53   2530.54 o 
   1   6   5    24822.67    21604.51    711.79 o 
   2   6   5     7375.99     7214.85    203.90 o 
   3   6   5    24342.31    24164.86    695.09 o 
   4   6   5     6732.08     6879.96    304.35 o 
   5   6   5     3480.85     3303.73    207.04 o 
   6   6   5    15536.65    16682.58    720.32 o 
   7   6   5    20735.09    22842.37    703.88 o 
   8   6   5     1917.76     1581.26    191.77 o 
  -9   7   5     2638.10     2102.45    221.27 o 
  -8   7   5     3694.85     3308.71    237.21 o 
  -7   7   5     2160.34     1797.08    150.24 o 
  -6   7   5     4053.43     3701.24    234.26 o 
  -5   7   5     1598.20     1611.99    115.77 o 
  -4   7   5    55895.49    57008.04   2000.25 o 
  -3   7   5    88676.93    82322.08   2628.63 o 
  -2   7   5      378.94      469.25     37.01 o 
  -1   7   5    34206.02    37334.75   1280.84 o 
   0   7   5    22227.58    22226.40    265.40 o 
   1   7   5       46.45       53.73     10.98 o 
   2   7   5     2401.56     2210.34    150.26 o 
   3   7   5    55383.91    46545.93   2038.29 o 
   4   7   5    50327.44    50001.42   1117.41 o 
   5   7   5      750.53      771.97     79.03 o 
   6   7   5    26960.39    24943.40    776.43 o 
   7   7   5    13378.42    14083.55    657.72 o 
  -8   8   5     9263.48     9238.39    554.97 o 
  -7   8   5    13251.97    15651.94   1378.69 o 
  -6   8   5     5276.88     5519.00    226.50 o 
  -5   8   5     1126.94     1164.82    126.36 o 
  -4   8   5       67.80      129.18     73.34 o 
  -3   8   5     3549.80     3450.17    178.51 o 
  -2   8   5     7756.10     7028.31    362.56 o 
  -1   8   5    15245.40    15175.06    466.58 o 
   0   8   5    14296.74    14356.24    540.63 o 
   1   8   5     9000.97     8411.22    497.11 o 
   2   8   5       14.53       16.69     23.14 o 
   3   8   5     6783.99     6537.20    388.50 o 
   4   8   5    11196.60    12122.12    505.72 o 
   5   8   5    11774.24    11289.92    563.52 o 
   6   8   5     8071.68     7678.60    462.66 o 
   7   8   5     3715.27     3718.50    306.29 o 
  -8   9   5    15627.06    15080.58    731.31 o 
  -7   9   5      604.81      570.32     72.17 o 
  -6   9   5    19799.01    20286.76    680.33 o 
  -5   9   5    25580.56    23036.66    927.94 o 
  -4   9   5      466.05      465.88     69.30 o 
  -3   9   5     1221.60     1221.80    120.79 o 
  -2   9   5     5380.18     5333.39    235.59 o 
  -1   9   5    18409.14    19492.11    443.17 o 
   0   9   5      631.37      639.46     52.29 o 
   1   9   5    38167.68    37890.54   1022.59 o 
   2   9   5    32148.57    34078.48   1153.31 o 
   3   9   5        8.03      129.35     28.52 o 
   4   9   5     1860.04     2328.92    129.30 o 
   5   9   5     1326.62     1220.59    108.69 o 
   6   9   5     4714.78     4666.31    390.93 o 
  -7  10   5     1358.92     1246.05    106.42 o 
  -6  10   5        7.72       83.11     34.01 o 
  -5  10   5     8682.89     8844.73    343.54 o 
  -4  10   5     6190.88     5389.95    525.20 o 
  -3  10   5     6030.63     5825.85    339.67 o 
  -2  10   5    23630.79    23678.09   1488.76 o 
  -1  10   5     5551.75     5208.43    290.27 o 
   0  10   5     1580.34     1674.30    134.29 o 
   1  10   5       40.83      246.93     56.35 o 
   2  10   5    10370.54    10400.43    623.14 o 
   3  10   5     3817.80     4248.17    207.24 o 
   4  10   5     8149.29     8562.40    473.49 o 
   5  10   5    21680.22    20771.80    641.24 o 
  -6  11   5       14.49       75.63     40.50 o 
  -5  11   5       67.81      198.11     45.87 o 
  -4  11   5     3436.60     3253.00    229.96 o 
  -3  11   5     3298.65     3346.99    188.49 o 
  -2  11   5      804.26      975.22     88.73 o 
  -1  11   5      481.14      439.00     48.61 o 
   0  11   5      275.15      354.94     65.02 o 
   1  11   5       19.80      102.67     36.14 o 
   2  11   5      207.38      245.91     53.71 o 
   3  11   5     2585.72     2621.74    174.74 o 
   4  11   5     1719.45     1804.62    131.91 o 
   5  11   5       63.95      137.91     67.66 o 
  -5  12   5     4552.42     3646.79    384.73 o 
  -4  12   5     5494.77     5049.53    408.99 o 
  -3  12   5     1853.19     1707.86    177.45 o 
  -2  12   5    10171.70     9939.18    451.62 o 
  -1  12   5       10.73       65.13     38.51 o 
   0  12   5    13032.56    12503.67    712.97 o 
   1  12   5     2508.88     2308.42    192.18 o 
   2  12   5     4602.99     5040.11    548.15 o 
   3  12   5     5240.67     5264.14    489.07 o 
  -3  13   5      865.68     1047.83    181.79 o 
  -2  13   5      611.85      526.48     67.64 o 
  -1  13   5     2225.84     2829.14    232.06 o 
   0  13   5       43.96       82.34     58.15 o 
   1  13   5     2916.77     3319.56    248.67 o 
 -10   0   6    20752.99    20724.01   1118.20 o 
  -9   0   6     4772.94     4491.79    306.88 o 
  -8   0   6    66237.29    73672.26   3185.54 o 
  -7   0   6    23330.00    24853.44   1162.28 o 
  -6   0   6     1455.81     1591.47    100.42 o 
  -5   0   6      812.39      902.16     73.23 o 
  -4   0   6    67387.94    85414.31   1511.21 o 
  -3   0   6    20543.92    20593.41    662.13 o 
  -2   0   6    21670.02    24795.14    512.01 o 
  -1   0   6   177517.19   177888.77   5283.18 o 
   0   0   6    31265.42    32642.27   1266.65 o 
   1   0   6     6503.95     6261.78    382.09 o 
   2   0   6      832.06      639.38     83.06 o 
   3   0   6    38477.14    37555.18   3071.53 o 
   4   0   6      529.73      887.45     67.99 o 
   5   0   6    82729.93    84078.54   6258.89 o 
   6   0   6    96372.23    95462.33   3233.71 o 
   7   0   6    11818.55    12676.82   1404.22 o 
   8   0   6     2206.42     1789.37    398.76 o 
   9   0   6     1102.11      569.48    164.03 o 
 -10   1   6     4924.81     4680.90    428.62 o 
  -9   1   6     5002.10     5064.92    187.49 o 
  -8   1   6    14753.89    15157.44    413.45 o 
  -7   1   6    16827.23    17624.91    578.99 o 
  -6   1   6      314.23      373.01     43.01 o 
  -5   1   6    35339.00    35394.75   1154.79 o 
  -4   1   6    48077.39    47354.97   1370.47 o 
  -3   1   6    27937.39    29952.74    757.07 o 
  -2   1   6     3444.69     3545.18    135.84 o 
  -1   1   6    21372.95    23277.64    669.74 o 
   0   1   6    11579.58    10686.79    445.75 o 
   1   1   6     9304.03    10255.78    189.78 o 
   2   1   6    83264.72    80338.13   2523.10 o 
   3   1   6    57612.88    57014.38   2058.02 o 
   4   1   6    25033.26    22754.31    970.68 o 
   5   1   6     2554.56     2569.89     80.37 o 
   6   1   6      546.73      522.78     42.70 o 
   7   1   6       55.36       92.48     26.99 o 
   8   1   6     9543.41    10482.27    620.77 o 
 -10   2   6     1410.99     1221.31    102.34 o 
  -9   2   6      343.97      373.95    102.30 o 
  -8   2   6      837.52      892.92     93.33 o 
  -7   2   6    17622.98    16020.67    652.53 o 
  -6   2   6   102790.42    83471.72  10493.32 o 
  -5   2   6    33322.71    34343.21   1319.11 o 
  -4   2   6     5346.53     5254.52    198.42 o 
  -3   2   6    13223.51    12916.49    551.05 o 
  -2   2   6      388.17      490.64     51.51 o 
  -1   2   6      175.87      191.06     22.65 o 
   0   2   6    33280.03    32347.26    878.19 o 
   1   2   6   168909.89   155831.77   1860.25 o 
   2   2   6    50489.35    50928.39   1115.28 o 
   3   2   6     9216.72    10148.79    398.29 o 
   4   2   6    42247.87    40993.48   1952.22 o 
   5   2   6     4866.49     4674.65    205.76 o 
   6   2   6      137.73      176.11     24.44 o 
   7   2   6    10080.47    10848.72    421.99 o 
   8   2   6    20522.71    20947.61   1489.54 o 
 -10   3   6    20185.46    20830.12    686.67 o 
  -9   3   6    43394.38    44404.24   1742.78 o 
  -8   3   6     1680.63     1935.88    121.07 o 
  -7   3   6    15118.26    14729.57    409.17 o 
  -6   3   6     2339.42     2508.76    145.42 o 
  -5   3   6     2696.58     2790.63    168.59 o 
  -4   3   6      649.16      668.36     39.96 o 
  -3   3   6   104074.36   109055.29   3486.36 o 
  -2   3   6   188781.25   183317.05   4568.57 o 
  -1   3   6     1036.52     1058.66     99.29 o 
   0   3   6    42927.50    38908.95   1493.41 o 
   1   3   6     7417.60     7225.92    255.36 o 
   2   3   6     4401.59     4008.69    168.83 o 
   3   3   6      243.43      307.32     55.68 o 
   4   3   6    45497.61    42897.96   2549.47 o 
   5   3   6    48867.33    48465.82   2631.44 o 
   6   3   6     1580.05     1622.28    125.31 o 
   7   3   6    29635.15    31667.48   1946.34 o 
   8   3   6     6479.56     6549.86    783.83 o 
 -10   4   6      219.85      290.29     74.43 o 
  -9   4   6       32.89      102.55     40.14 o 
  -8   4   6      970.19     1008.75     67.87 o 
  -7   4   6     5727.91     5340.38    289.22 o 
  -6   4   6    14060.94    14014.93    933.67 o 
  -5   4   6    14944.95    14483.08    307.58 o 
  -4   4   6     1256.91     1290.61     91.97 o 
  -3   4   6      511.78      542.46     47.79 o 
  -2   4   6    10596.58    10365.39    368.88 o 
  -1   4   6     4775.30     4957.89    209.69 o 
   0   4   6    18911.87    19196.63    305.08 o 
   1   4   6    10581.21    10318.80    464.80 o 
   2   4   6     5865.26     5057.37    234.17 o 
   3   4   6      182.62      160.67     29.70 o 
   4   4   6     1187.32     1190.71     89.63 o 
   5   4   6     2480.74     2657.75    150.70 o 
   6   4   6     2814.81     2705.38    173.77 o 
   7   4   6     1872.91     2008.10    156.50 o 
   8   4   6     1493.23     1561.22    139.11 o 
 -10   5   6     1393.97     1162.08    127.84 o 
  -9   5   6     3183.09     2716.86    199.03 o 
  -8   5   6     4041.04     4335.03    200.76 o 
  -7   5   6    24495.44    24287.25    880.92 o 
  -6   5   6      698.16      908.90     60.19 o 
  -5   5   6    21858.92    22454.31    444.28 o 
  -4   5   6    27052.97    26564.82    926.40 o 
  -3   5   6     5473.59     5469.59    221.25 o 
  -2   5   6    17059.09    17157.54    895.53 o 
  -1   5   6     4721.68     4159.64    171.53 o 
   0   5   6    36902.55    33403.56    738.77 o 
   1   5   6     1636.63     1436.97    101.13 o 
   2   5   6    37711.43    35886.88    625.16 o 
   3   5   6    19910.03    20400.92    886.60 o 
   4   5   6     4242.29     4680.74    269.25 o 
   5   5   6     9820.21    10574.05    421.78 o 
   6   5   6     2041.95     2069.24    138.49 o 
   7   5   6    10878.32    11854.44    610.64 o 
   8   5   6        7.07       46.88     35.45 o 
  -9   6   6      445.13      449.34     68.98 o 
  -8   6   6     5019.19     4818.37    331.46 o 
  -7   6   6       21.12       70.26     53.76 o 
  -6   6   6    13391.24    12660.79    602.64 o 
  -5   6   6      531.93      584.28     68.66 o 
  -4   6   6    13198.36    13203.84    790.19 o 
  -3   6   6     7967.89     7366.84    509.17 o 
  -2   6   6     8722.20     8366.74    353.48 o 
  -1   6   6    20723.04    20937.36    997.43 o 
   0   6   6       42.51       84.59     41.29 o 
   1   6   6    35935.47    34566.86    707.99 o 
   2   6   6     4587.01     4496.69    176.75 o 
   3   6   6     8212.12     7595.02    461.52 o 
   4   6   6     9410.86     9126.42    380.25 o 
   5   6   6     2931.84     3070.62    200.86 o 
   6   6   6     7528.61     8045.53    971.50 o 
   7   6   6      111.97      253.96     73.37 o 
  -9   7   6       99.65      106.72     40.75 o 
  -8   7   6      455.15      533.00     91.94 o 
  -7   7   6     1878.68     1732.72    156.44 o 
  -6   7   6      632.44      553.08     83.16 o 
  -5   7   6     7756.82     7649.68    319.30 o 
  -4   7   6     6620.51     6772.21    327.49 o 
  -3   7   6      518.11      541.91     42.56 o 
  -2   7   6      319.22      379.79     39.75 o 
  -1   7   6     1273.64     1462.28     83.79 o 
   0   7   6     7213.70     7552.71    218.17 o 
   1   7   6       45.39      120.14     21.19 o 
   2   7   6     7386.82     7307.36    397.75 o 
   3   7   6     4175.26     3836.43    202.64 o 
   4   7   6        0.93       27.75     29.06 o 
   5   7   6       86.51      115.68     41.91 o 
   6   7   6        9.55       26.40     45.70 o 
   7   7   6      227.10      230.64     90.02 o 
  -8   8   6    23928.39    25178.74   1775.52 o 
  -7   8   6     3247.12     2806.65    249.35 o 
  -6   8   6     6342.85     6269.35    265.61 o 
  -5   8   6      367.06      361.25     63.63 o 
  -4   8   6    20868.53    19922.01    550.02 o 
  -3   8   6    18403.51    17761.21    449.82 o 
  -2   8   6    14751.87    14438.97    369.93 o 
  -1   8   6    52012.23    50279.13   1488.16 o 
   0   8   6     5979.74     6104.97    241.47 o 
   1   8   6     8673.29     9477.95    414.01 o 
   2   8   6      780.28      787.02    108.66 o 
   3   8   6    14252.02    13844.05    545.60 o 
   4   8   6     4207.51     4196.83    246.11 o 
   5   8   6    14619.02    13253.55    548.32 o 
   6   8   6    26596.44    26620.67   1012.23 o 
   7   8   6     1137.24     1057.99    165.51 o 
  -8   9   6     4442.50     4188.33    367.07 o 
  -7   9   6     9899.05     9789.42    586.45 o 
  -6   9   6       19.60       53.91     22.60 o 
  -5   9   6    13066.05    12499.61    520.74 o 
  -4   9   6    14904.67    14160.10    374.60 o 
  -3   9   6     1241.44     1344.54     99.01 o 
  -2   9   6       13.02       72.22     21.39 o 
  -1   9   6     1984.41     2175.18    137.07 o 
   0   9   6     5342.12     5330.19    239.48 o 
   1   9   6     2992.18     2851.24    180.41 o 
   2   9   6    20996.95    21766.70   1213.52 o 
   3   9   6    19737.44    20200.67    773.74 o 
   4   9   6     1655.26     1525.57    133.09 o 
   5   9   6      269.80      395.98     72.71 o 
   6   9   6      206.85      227.56     75.91 o 
  -7  10   6     5489.55     4672.64    406.69 o 
  -6  10   6    24524.14    25172.86   1397.85 o 
  -5  10   6    12695.52    12951.41    637.56 o 
  -4  10   6      417.20      316.23     38.94 o 
  -3  10   6     4461.85     4059.50    217.12 o 
  -2  10   6     2098.09     2113.20    140.96 o 
  -1  10   6      663.09      717.88     61.90 o 
   0  10   6    11474.61    11730.67    542.64 o 
   1  10   6    25077.35    28076.99    647.54 o 
   2  10   6     5841.80     6645.62    423.81 o 
   3  10   6     4819.29     5632.73    388.01 o 
   4  10   6     8298.88     8743.30    435.75 o 
   5  10   6     2205.85     1945.08    174.93 o 
  -6  11   6     1237.48     1037.28    110.47 o 
  -5  11   6     1005.92      853.29     80.96 o 
  -4  11   6     2132.80     1950.54    127.54 o 
  -3  11   6    30944.53    33813.48   1178.68 o 
  -2  11   6    39284.86    41361.27   1270.22 o 
  -1  11   6      326.86      439.82     60.56 o 
   0  11   6    12921.79    14493.28    490.58 o 
   1  11   6     5738.05     5692.74    333.88 o 
   2  11   6       16.34      149.12     54.80 o 
   3  11   6      658.85      792.06     73.46 o 
   4  11   6    20976.77    22563.79   1624.02 o 
  -5  12   6     7506.39     7446.81    428.64 o 
  -4  12   6     1028.32      968.31    111.99 o 
  -3  12   6      391.11      253.57     44.93 o 
  -2  12   6     3732.15     3610.41    240.14 o 
  -1  12   6     8095.69     8195.32    443.34 o 
   0  12   6    10668.82    11716.15    428.05 o 
   1  12   6     9764.68    11029.21    640.58 o 
   2  12   6     3247.25     3386.81    325.06 o 
   3  12   6      103.99       93.97     58.59 o 
  -3  13   6     1412.06     1414.56    120.02 o 
  -2  13   6       30.25       38.77     48.52 o 
  -1  13   6     4705.02     5223.83    375.55 o 
   0  13   6     6739.31     6674.79    595.04 o 
   1  13   6      496.67      413.04     97.30 o 
 -10   1   7     2665.03     2171.11    195.60 o 
  -9   1   7    12569.93    13351.03    521.52 o 
  -8   1   7    29677.28    31805.49   1317.03 o 
  -7   1   7       18.22       72.18     29.53 o 
  -6   1   7    33215.37    33984.98   1279.88 o 
  -5   1   7      370.35      470.99     43.45 o 
  -4   1   7    35682.00    39257.74    711.97 o 
  -3   1   7     2258.80     2353.79    100.45 o 
  -2   1   7    36722.21    39724.78   1015.36 o 
  -1   1   7    47164.62    48241.84   1097.68 o 
   0   1   7     1553.16     2050.28     94.75 o 
   1   1   7    63981.98    62102.12   1808.76 o 
   2   1   7     9134.95     9565.52    310.08 o 
   3   1   7    16815.39    15660.18    513.63 o 
   4   1   7     1092.28     1121.24     72.80 o 
   5   1   7    20792.55    22413.54    411.72 o 
   6   1   7    26171.71    26919.67    627.78 o 
   7   1   7      699.94      773.61     71.52 o 
   8   1   7    15043.77    15954.43    471.86 o 
 -10   2   7      947.90      907.03    137.66 o 
  -9   2   7     3224.57     3372.01    193.69 o 
  -8   2   7     3957.66     4144.45    206.26 o 
  -7   2   7     4837.27     4802.38    244.05 o 
  -6   2   7     6713.11     6908.70    368.77 o 
  -5   2   7    58859.51    54559.91   2292.36 o 
  -4   2   7    19406.43    21149.87    569.60 o 
  -3   2   7    10390.31    11435.37    357.97 o 
  -2   2   7    31046.66    32698.78   1345.82 o 
  -1   2   7      178.75      121.52     28.81 o 
   0   2   7     1274.85     1321.08     72.66 o 
   1   2   7    18721.52    19282.43    608.47 o 
   2   2   7    57380.43    54083.58   1693.86 o 
   3   2   7     4991.34     4857.08    197.54 o 
   4   2   7     7373.61     6697.67    456.52 o 
   5   2   7    22645.11    23806.07   1194.05 o 
   6   2   7      419.30      554.48     57.53 o 
   7   2   7      569.89      528.82     59.44 o 
   8   2   7     4262.36     5341.02    491.27 o 
 -10   3   7     6609.57     6501.18    521.99 o 
  -9   3   7     3960.65     4166.24    250.99 o 
  -8   3   7     2136.89     2522.69    163.66 o 
  -7   3   7     8650.07     9883.12    411.76 o 
  -6   3   7    12092.63    12647.54    413.78 o 
  -5   3   7      201.85      250.53     22.95 o 
  -4   3   7    24310.78    24400.00    725.91 o 
  -3   3   7    35236.69    34533.27   2144.27 o 
  -2   3   7    15084.71    15632.13    475.55 o 
  -1   3   7     3161.72     3308.89    166.19 o 
   0   3   7     8450.89     8089.92    268.55 o 
   1   3   7     3578.07     3511.30    172.48 o 
   2   3   7     5875.30     5374.23    328.71 o 
   3   3   7    24555.26    23950.53   1252.64 o 
   4   3   7    24876.60    23736.31   1127.49 o 
   5   3   7     1746.22     1895.83    144.07 o 
   6   3   7      120.27      205.17     34.68 o 
   7   3   7     1329.20     1279.07    121.60 o 
   8   3   7      305.45      444.70     80.87 o 
 -10   4   7    28820.67    29181.46    934.34 o 
  -9   4   7    15453.03    15144.34    560.73 o 
  -8   4   7     7719.86     7971.99    447.38 o 
  -7   4   7    51648.53    49451.03   2272.70 o 
  -6   4   7    24999.87    24781.63    529.06 o 
  -5   4   7       83.53      122.93     23.91 o 
  -4   4   7     1218.40     1196.72     72.70 o 
  -3   4   7    76002.98    79190.05   2162.40 o 
  -2   4   7    24746.03    25929.02    832.70 o 
  -1   4   7    43299.04    43522.32   1363.40 o 
   0   4   7   155232.95   145420.02   4272.47 o 
   1   4   7    23008.53    21666.46    446.55 o 
   2   4   7     4514.50     4470.55    221.23 o 
   3   4   7       16.36       40.53     16.04 o 
   4   4   7    23506.12    24248.19    740.86 o 
   5   4   7     3085.04     3362.77    204.42 o 
   6   4   7    21982.54    22730.47    882.24 o 
   7   4   7    44001.36    46001.94   1150.10 o 
   8   4   7     3687.01     3262.50    307.76 o 
 -10   5   7     7688.92     7298.55    559.97 o 
  -9   5   7     6202.01     6716.51    379.34 o 
  -8   5   7     5761.49     5776.80    204.46 o 
  -7   5   7    13080.11    13229.03    529.33 o 
  -6   5   7    17826.60    17695.47    630.99 o 
  -5   5   7      386.54      488.25     92.96 o 
  -4   5   7    29502.53    28481.24    862.84 o 
  -3   5   7    52184.27    57672.39   2006.92 o 
  -2   5   7    29824.14    33037.05    872.90 o 
  -1   5   7     4154.72     4109.16    172.64 o 
   0   5   7    19836.65    19952.50    313.10 o 
   1   5   7    12070.52    10211.42    528.33 o 
   2   5   7     6041.78     5870.75    236.00 o 
   3   5   7    40753.20    40416.27   1388.57 o 
   4   5   7    25544.36    25563.26    904.07 o 
   5   5   7     3898.16     3518.47    216.84 o 
   6   5   7      108.70      182.71     38.72 o 
   7   5   7      496.29      295.33    141.54 o 
  -9   6   7      130.30      138.32     57.34 o 
  -8   6   7      270.24      207.71     51.55 o 
  -7   6   7       55.08       70.44     35.79 o 
  -6   6   7    22744.70    21964.21    919.57 o 
  -5   6   7    67491.92    67845.36   1466.72 o 
  -4   6   7    29732.06    30097.08    825.87 o 
  -3   6   7      107.17      132.58     34.66 o 
  -2   6   7     9600.11     9726.79    275.31 o 
  -1   6   7      299.64      457.84     80.68 o 
   0   6   7     1157.42     1163.49     52.09 o 
   1   6   7    46135.76    41755.07   1204.66 o 
   2   6   7    65292.80    58096.01   1714.99 o 
   3   6   7    15193.89    14894.98    561.98 o 
   4   6   7     7136.31     7233.58    343.89 o 
   5   6   7    14321.86    14644.08   1117.06 o 
   6   6   7     3640.40     3122.42    270.49 o 
   7   6   7      705.40      612.42    144.18 o 
  -9   7   7    27768.80    25903.44    964.62 o 
  -8   7   7    44045.96    43218.92   2069.32 o 
  -7   7   7     3477.51     3450.00    201.11 o 
  -6   7   7     8111.22     8466.42    405.30 o 
  -5   7   7      590.66      603.33     88.88 o 
  -4   7   7     6476.17     6362.26    288.17 o 
  -3   7   7     2016.31     2004.66    116.17 o 
  -2   7   7    71529.09    69828.08   2124.24 o 
  -1   7   7    81237.18    78394.91   1309.27 o 
   0   7   7     2263.07     2470.33    118.50 o 
   1   7   7    31645.35    31331.29    802.80 o 
   2   7   7    10065.90     9612.51    445.30 o 
   3   7   7        9.47       74.12     39.34 o 
   4   7   7     5855.12     5176.31    260.43 o 
   5   7   7    39955.28    39950.55   1512.05 o 
   6   7   7    25997.09    27670.87   1085.21 o 
   7   7   7      210.41        7.68     53.84 o 
  -8   8   7       21.73       28.06     40.47 o 
  -7   8   7     1860.14     1730.39    130.33 o 
  -6   8   7    11133.23    11227.89    420.56 o 
  -5   8   7    14919.71    15090.65    633.63 o 
  -4   8   7     7758.38     7678.29    393.60 o 
  -3   8   7     1215.09     1206.00     93.34 o 
  -2   8   7      221.72      256.85     49.25 o 
  -1   8   7     2820.72     2612.80    102.02 o 
   0   8   7    11170.89    11132.79    429.28 o 
   1   8   7    26625.19    29308.13   1150.18 o 
   2   8   7    16347.92    15927.00    389.39 o 
   3   8   7     8232.12     7599.00    381.71 o 
   4   8   7       33.09       53.54     31.24 o 
   5   8   7     4685.37     4511.75    298.98 o 
   6   8   7     6164.71     5034.30    456.74 o 
  -8   9   7      424.63      202.74     65.93 o 
  -7   9   7     7030.90     6899.92    443.17 o 
  -6   9   7    19600.50    18802.63    860.71 o 
  -5   9   7      579.59      559.35     93.73 o 
  -4   9   7    25465.50    25708.96    631.95 o 
  -3   9   7    24467.57    25087.32    641.43 o 
  -2   9   7      507.07      455.08     39.94 o 
  -1   9   7      250.15      232.77     28.08 o 
   0   9   7     8946.13     9839.10    458.98 o 
   1   9   7    20942.86    22099.37    619.52 o 
   2   9   7     1028.14      877.92     64.24 o 
   3   9   7    36498.51    34974.53   1024.72 o 
   4   9   7    22984.28    21391.06    819.09 o 
   5   9   7       64.68        3.77     29.87 o 
   6   9   7     1600.57      815.19    520.68 o 
  -7  10   7    13132.97    11387.75    505.00 o 
  -6  10   7     2029.07     1963.06    136.76 o 
  -5  10   7     1580.15     1705.33    143.28 o 
  -4  10   7      301.43      327.95     58.00 o 
  -3  10   7    15050.28    13558.65    416.92 o 
  -2  10   7     8861.64     9090.77    278.41 o 
  -1  10   7     6527.00     6106.45    289.58 o 
   0  10   7    22679.25    24922.65    749.74 o 
   1  10   7     4467.73     4930.39    196.15 o 
   2  10   7      774.88      772.94     72.23 o 
   3  10   7       42.82      186.40    111.17 o 
   4  10   7     6036.28     5314.61    446.03 o 
   5  10   7     2200.83     1888.63    209.29 o 
  -6  11   7       38.33       60.52     94.03 o 
  -5  11   7       19.55       63.45     31.27 o 
  -4  11   7       66.37      134.92     32.85 o 
  -3  11   7       62.75      145.61     55.13 o 
  -2  11   7     3368.94     2703.98    198.75 o 
  -1  11   7     4095.91     4666.56    202.80 o 
   0  11   7      143.05      194.31     56.26 o 
   1  11   7       98.87      158.52     33.98 o 
   2  11   7       84.62       82.63     34.95 o 
   3  11   7       28.09       65.80     36.56 o 
   4  11   7       57.15      116.70     43.73 o 
  -4  12   7     2018.49     1730.64    252.49 o 
  -3  12   7     5757.34     5528.29    475.51 o 
  -2  12   7     4707.23     4593.03    294.94 o 
  -1  12   7     3611.12     3789.16    275.80 o 
   0  12   7     8156.40     7253.76   1178.89 o 
   1  12   7        9.86      104.96     57.43 o 
   2  12   7    10597.72    12350.50    628.60 o 
  -2  13   7       53.66      129.05     80.65 o 
  -1  13   7      813.54      754.05    140.16 o 
   0  13   7      662.65      773.98     96.28 o 
 -10   0   8     4087.04     4273.30    360.24 o 
  -9   0   8    47352.20    50220.39   2287.54 o 
  -8   0   8    27645.34    25320.25   1220.33 o 
  -7   0   8    10990.04    11431.20    652.26 o 
  -6   0   8    88837.16    76507.05  11860.25 o 
  -5   0   8    20298.84    21780.41    517.76 o 
  -4   0   8      110.00      119.01     25.75 o 
  -3   0   8    21338.42    23884.56    768.22 o 
  -2   0   8    85368.98    94460.66   2517.33 o 
  -1   0   8    12451.16    14058.80    450.71 o 
   0   0   8    77894.56    73267.04   1829.63 o 
   1   0   8   206595.00   215968.06   7414.10 o 
   2   0   8    29199.14    30213.96   3034.60 o 
   3   0   8      418.26      568.67     53.41 o 
   4   0   8     4728.43     4976.61    271.70 o 
   5   0   8    22350.61    24236.92   1898.42 o 
   6   0   8     2260.73     2152.40    206.70 o 
   7   0   8    36270.30    33264.52   1339.52 o 
   8   0   8    55109.75    53337.25   3205.96 o 
 -10   1   8     3952.06     3868.21    249.54 o 
  -9   1   8    12360.31    11928.01    733.93 o 
  -8   1   8     4606.48     4778.77    254.90 o 
  -7   1   8    15498.53    17202.25    569.90 o 
  -6   1   8    22108.01    22766.01   1144.22 o 
  -5   1   8    27163.35    30138.90    801.00 o 
  -4   1   8       11.28       54.27     19.14 o 
  -3   1   8    40265.27    45724.76    827.34 o 
  -2   1   8    77199.96    82656.46   1728.76 o 
  -1   1   8    25677.82    26254.35   1128.95 o 
   0   1   8    24688.26    26741.75    538.86 o 
   1   1   8    18576.41    18969.31    754.40 o 
   2   1   8     4474.07     4391.33    199.47 o 
   3   1   8     9895.76     9886.36    414.09 o 
   4   1   8    59439.03    62873.36   2743.64 o 
   5   1   8    33265.73    34890.03   1251.66 o 
   6   1   8     3762.51     3633.95    234.07 o 
   7   1   8     1299.26     1098.20    106.17 o 
   8   1   8      596.25      559.63     78.99 o 
 -10   2   8    19104.15    18040.52   1047.68 o 
  -9   2   8       91.63      133.11     32.54 o 
  -8   2   8     2701.44     2857.72    166.88 o 
  -7   2   8     2441.14     2463.57    133.66 o 
  -6   2   8     2095.49     2398.65    109.94 o 
  -5   2   8    26287.32    27935.76    747.02 o 
  -4   2   8   118768.32   131473.59   4008.32 o 
  -3   2   8    60640.19    66093.13   1760.96 o 
  -2   2   8     2097.97     2723.85    106.67 o 
  -1   2   8    12860.17    13861.51    594.36 o 
   0   2   8     1007.27      984.77     55.00 o 
   1   2   8      909.22      824.79     40.48 o 
   2   2   8    25060.03    24249.77    548.42 o 
   3   2   8    65943.93    66038.64    693.37 o 
   4   2   8    17463.39    18245.34    679.17 o 
   5   2   8     5343.60     5594.24    432.24 o 
   6   2   8    15869.12    16556.39    475.90 o 
   7   2   8     1992.06     1850.10    173.01 o 
   8   2   8      178.34      155.18     42.28 o 
 -10   3   8    10284.80    10474.04    368.62 o 
  -9   3   8      440.29      532.78     52.08 o 
  -8   3   8    35379.09    35413.47   1101.70 o 
  -7   3   8    51671.08    55977.01   2953.72 o 
  -6   3   8     5037.19     5319.03    200.80 o 
  -5   3   8    19324.59    21102.01    580.68 o 
  -4   3   8     1436.02     1735.31    165.53 o 
  -3   3   8    15806.69    16546.56    716.05 o 
  -2   3   8      653.42      626.33     45.61 o 
  -1   3   8    95059.03    98918.32   2676.14 o 
   0   3   8    96597.23    95398.16   2144.15 o 
   1   3   8      958.48     1105.24     51.88 o 
   2   3   8    32068.93    31441.41    690.49 o 
   3   3   8     4660.11     4600.25    185.16 o 
   4   3   8     5272.60     5522.05    249.11 o 
   5   3   8      253.40      283.17     33.89 o 
   6   3   8    27135.73    27110.54   1439.65 o 
   7   3   8    18732.33    18847.01    661.30 o 
   8   3   8      594.25      319.30    155.63 o 
 -10   4   8     3271.70     3156.32    224.74 o 
  -9   4   8     1304.74     1361.67     88.07 o 
  -8   4   8      377.49      401.14     42.29 o 
  -7   4   8        7.17       17.66     23.95 o 
  -6   4   8      685.33      820.23     61.49 o 
  -5   4   8     5275.43     4841.25    176.48 o 
  -4   4   8     8788.81     8809.92    405.67 o 
  -3   4   8    15598.67    16201.95    557.08 o 
  -2   4   8     3472.12     3821.27    145.91 o 
  -1   4   8      217.15      258.42     22.83 o 
   0   4   8     3371.68     3424.73    148.75 o 
   1   4   8     2991.59     2788.86    124.51 o 
   2   4   8     6317.19     6704.50    417.88 o 
   3   4   8     4967.84     5020.58    321.02 o 
   4   4   8     1177.35     1292.75    117.82 o 
   5   4   8      152.92      127.58     31.94 o 
   6   4   8      599.88      661.84     74.25 o 
   7   4   8     1999.40     1474.27    168.81 o 
 -10   5   8    11166.93    11305.45    591.64 o 
  -9   5   8     4447.12     4641.80    261.41 o 
  -8   5   8     2353.26     2447.84    116.74 o 
  -7   5   8     6337.92     5968.75    285.77 o 
  -6   5   8     9589.33    10119.47    437.34 o 
  -5   5   8    27081.42    27419.05    518.87 o 
  -4   5   8     1192.02     1053.01    195.03 o 
  -3   5   8    45445.73    48068.43   2104.77 o 
  -2   5   8    16348.47    16367.29    469.22 o 
  -1   5   8     6834.91     7277.11    551.38 o 
   0   5   8    16663.26    16409.35    393.52 o 
   1   5   8     6245.17     5901.37    169.28 o 
   2   5   8    28810.14    26579.48    750.96 o 
   3   5   8        9.30       76.81     40.00 o 
   4   5   8    28554.04    26971.87   1355.83 o 
   5   5   8     8168.47     7730.22    317.53 o 
   6   5   8     1896.52     1679.29    165.33 o 
   7   5   8     3648.48     3633.04    371.09 o 
  -9   6   8     5916.95     5561.70    412.60 o 
  -8   6   8     5098.14     5197.10    379.95 o 
  -7   6   8     4748.69     4526.41    244.53 o 
  -6   6   8     9071.22     9212.14    577.55 o 
  -5   6   8      714.92      663.15    118.25 o 
  -4   6   8    16233.60    16187.14    244.69 o 
  -3   6   8     1764.41     2111.62    125.08 o 
  -2   6   8    17133.07    17329.99    851.52 o 
  -1   6   8     8771.30     8669.04    251.22 o 
   0   6   8     8416.59     8224.12    445.90 o 
   1   6   8    23404.44    20564.63    441.05 o 
   2   6   8      199.96      297.74     39.36 o 
   3   6   8    15363.42    14828.97    509.94 o 
   4   6   8      374.32      381.34     47.94 o 
   5   6   8     7855.48     7710.24    482.82 o 
   6   6   8     5401.26     5734.39    404.31 o 
   7   6   8     1322.36     1278.76    166.72 o 
  -9   7   8     1724.47     1377.73    152.25 o 
  -8   7   8        3.47       84.63     30.19 o 
  -7   7   8       19.79       93.13     44.77 o 
  -6   7   8      960.90      942.45     82.97 o 
  -5   7   8     2167.53     2327.86    164.10 o 
  -4   7   8      427.40      445.56     50.04 o 
  -3   7   8     2832.18     2953.05    128.60 o 
  -2   7   8     6900.67     6923.17    280.86 o 
  -1   7   8       20.68       97.94     32.92 o 
   0   7   8       96.22      152.12     21.48 o 
   1   7   8      875.33      847.46     60.25 o 
   2   7   8     2488.30     2528.39    162.42 o 
   3   7   8      571.91      480.90     59.43 o 
   4   7   8     5096.99     5088.42    287.52 o 
   5   7   8     1636.35     1714.74    140.25 o 
   6   7   8      176.82       78.43     35.18 o 
  -8   8   8    10294.84    10276.59    720.70 o 
  -7   8   8     4564.60     4134.52    257.99 o 
  -6   8   8    25396.92    27302.83    803.66 o 
  -5   8   8     2968.41     3360.23    248.14 o 
  -4   8   8     5985.04     5927.69    356.97 o 
  -3   8   8       78.68      116.71     21.83 o 
  -2   8   8    19323.16    21976.06    864.11 o 
  -1   8   8    12462.65    13894.91    467.97 o 
   0   8   8    16347.24    17367.15    657.54 o 
   1   8   8    49165.47    48268.66   1667.96 o 
   2   8   8     1984.10     1652.91    144.22 o 
   3   8   8     7500.47     7878.78    304.35 o 
   4   8   8      151.11      147.53     40.48 o 
   5   8   8     9224.16     8838.38    611.27 o 
   6   8   8     2486.11     2357.08    268.30 o 
  -8   9   8      851.48      723.08     77.88 o 
  -7   9   8      610.53      714.83    114.58 o 
  -6   9   8     6820.61     6564.26    437.02 o 
  -5   9   8     7771.41     7393.27    377.97 o 
  -4   9   8      128.26      144.03     29.26 o 
  -3   9   8    19151.13    19172.40    588.26 o 
  -2   9   8    14950.11    15316.21   1083.68 o 
  -1   9   8     2477.09     2508.36    161.11 o 
   0   9   8      707.57      763.55     71.69 o 
   1   9   8     2022.32     2110.30    120.44 o 
   2   9   8     2250.34     2587.20    132.22 o 
   3   9   8      856.48      824.80     96.28 o 
   4   9   8    18914.41    18269.62    701.85 o 
   5   9   8    10647.67    10266.47    491.86 o 
  -7  10   8      318.58      173.32     54.53 o 
  -6  10   8      177.15      206.38     47.43 o 
  -5  10   8     9085.89     8820.97    448.81 o 
  -4  10   8    32048.70    31368.90   1174.48 o 
  -3  10   8    14029.93    14168.51    458.49 o 
  -2  10   8      641.21      621.48    101.78 o 
  -1  10   8     4662.37     5148.65    223.71 o 
   0  10   8      530.00      611.06     96.91 o 
   1  10   8     1754.77     1520.77     91.75 o 
   2  10   8    11755.23    12273.56    416.46 o 
   3  10   8    19907.84    20166.66    540.34 o 
   4  10   8     4267.43     4062.26    398.76 o 
  -6  11   8     1754.60     1629.74    140.67 o 
  -5  11   8     5647.23     4312.50    374.27 o 
  -4  11   8      384.00      406.05     58.75 o 
  -3  11   8     1979.77     1872.78    170.51 o 
  -2  11   8     2643.84     2707.03    176.79 o 
  -1  11   8    38692.08    42313.68   1475.71 o 
   0  11   8    28344.23    30048.60   1411.06 o 
   1  11   8      366.04      531.37     73.56 o 
   2  11   8    11200.72    12036.80    494.75 o 
   3  11   8     2122.26     2304.88    268.06 o 
  -4  12   8    12130.54    12240.08    818.95 o 
  -3  12   8     7044.08     7069.43    634.49 o 
  -2  12   8     1540.34     1501.93     86.72 o 
  -1  12   8      197.34      122.07     63.93 o 
   0  12   8     1342.89     1514.07    128.14 o 
   1  12   8     4807.61     5091.99    386.42 o 
   2  12   8     8837.46    10461.73   2399.35 o 
 -10   1   9      378.42      277.48     69.61 o 
  -9   1   9    11543.98    11547.45    653.76 o 
  -8   1   9     3542.80     3979.38    197.05 o 
  -7   1   9    26728.75    25541.88   1005.16 o 
  -6   1   9    41818.45    46689.92   1425.45 o 
  -5   1   9      927.14     1176.00     81.63 o 
  -4   1   9    26213.51    30203.46   1359.65 o 
  -3   1   9     2267.26     2798.44     99.32 o 
  -2   1   9    36071.05    40478.97   1096.35 o 
  -1   1   9     2676.53     2436.51    109.07 o 
   0   1   9    41277.53    42269.65   1057.00 o 
   1   1   9    35658.64    31182.43   1174.63 o 
   2   1   9     2862.65     2575.15    107.98 o 
   3   1   9    19076.75    17959.31    817.29 o 
   4   1   9     1773.88     1759.93    123.37 o 
   5   1   9    10790.48    12104.53    886.36 o 
   6   1   9      932.65     1000.18     78.85 o 
   7   1   9    15279.82    16457.01    736.29 o 
   8   1   9    10123.23     8343.56   1369.91 o 
 -10   2   9    21821.58    21582.09    927.98 o 
  -9   2   9     6691.11     7132.15    261.19 o 
  -8   2   9     2966.34     3193.62    184.81 o 
  -7   2   9     4563.89     4641.85    188.53 o 
  -6   2   9     2920.12     3083.27    131.07 o 
  -5   2   9    11489.46    14942.25    955.19 o 
  -4   2   9    11574.59    12808.29    313.80 o 
  -3   2   9    72480.49    70342.87   3103.73 o 
  -2   2   9    26826.46    28043.79   1204.31 o 
  -1   2   9     9702.30    10900.80    340.67 o 
   0   2   9     8184.57     7305.88    294.54 o 
   1   2   9      176.10      231.54     24.29 o 
   2   2   9     3099.58     2999.40    120.26 o 
   3   2   9    14226.83    13856.86    525.83 o 
   4   2   9    38749.24    35722.51   2196.04 o 
   5   2   9     2645.83     2679.73    164.31 o 
   6   2   9     5558.78     5552.64    282.17 o 
   7   2   9     4344.12     3692.02    366.16 o 
 -10   3   9      478.76      293.30     50.59 o 
  -9   3   9     2877.83     2753.97    174.93 o 
  -8   3   9     7109.53     7505.60    362.51 o 
  -7   3   9     3304.96     3310.40    193.34 o 
  -6   3   9     6223.55     6127.25    265.89 o 
  -5   3   9    13786.06    15332.77    526.80 o 
  -4   3   9    20721.76    22316.58   1159.65 o 
  -3   3   9     2512.73     2702.29    113.08 o 
  -2   3   9    23260.43    23407.61    851.97 o 
  -1   3   9    25743.27    25759.02    804.14 o 
   0   3   9     4747.21     4982.62    181.06 o 
   1   3   9     4563.11     3997.22    160.71 o 
   2   3   9     5909.10     5347.81    240.96 o 
   3   3   9     8382.97     9045.29    452.40 o 
   4   3   9     1402.27     1384.07     99.18 o 
   5   3   9    18148.05    17525.84    417.20 o 
   6   3   9    14731.77    15972.09    879.82 o 
   7   3   9     1959.08     1809.01    202.87 o 
 -10   4   9      847.50      719.40     67.51 o 
  -9   4   9     2712.03     2504.88    196.24 o 
  -8   4   9    37509.84    39114.44   1965.32 o 
  -7   4   9    21795.92    21912.33    516.73 o 
  -6   4   9    12035.31    11751.59    612.74 o 
  -5   4   9    51366.85    49998.60   1694.98 o 
  -4   4   9    11706.61    12087.37    362.85 o 
  -3   4   9      250.02      284.92     32.61 o 
  -2   4   9     8531.53     8812.56    173.45 o 
  -1   4   9    68305.19    68393.02   2822.45 o 
   0   4   9    22632.42    21824.82    564.87 o 
   1   4   9    40512.26    38889.45    631.88 o 
   2   4   9    91320.62    83504.44   2395.28 o 
   3   4   9    16180.62    16540.33    593.74 o 
   4   4   9     4399.32     4372.05    248.58 o 
   5   4   9      497.40      316.15     60.00 o 
   6   4   9    14354.04    13854.82    553.54 o 
   7   4   9      992.55      867.11    106.51 o 
  -9   5   9     4505.73     4242.44    218.13 o 
  -8   5   9     7907.77     7556.94    390.40 o 
  -7   5   9     2859.80     2897.79    161.74 o 
  -6   5   9    11976.47    12171.93    523.35 o 
  -5   5   9    21921.39    22321.44    671.85 o 
  -4   5   9    19336.22    20793.97    520.95 o 
  -3   5   9       73.74       72.74     19.52 o 
  -2   5   9    33737.03    36353.04    777.94 o 
  -1   5   9    40129.09    40867.11    889.03 o 
   0   5   9    13690.03    14465.84    533.20 o 
   1   5   9     3848.60     3513.13    121.12 o 
   2   5   9    14049.21    13335.92    528.46 o 
   3   5   9     7788.19     8162.77    337.79 o 
   4   5   9     2914.52     2885.90    173.82 o 
   5   5   9    28333.13    29361.30    928.20 o 
   6   5   9    20073.11    21381.85    940.80 o 
   7   5   9     3141.10     3071.65    515.94 o 
  -9   6   9    17170.37    15176.67    580.37 o 
  -8   6   9      400.97      348.10    115.03 o 
  -7   6   9      104.00      185.54     51.11 o 
  -6   6   9     1536.34     1454.12    326.72 o 
  -5   6   9      125.34      100.39     34.91 o 
  -4   6   9    23742.12    23730.91    440.15 o 
  -3   6   9    88731.49    95631.93   1432.22 o 
  -2   6   9    27585.59    28789.22   1152.53 o 
  -1   6   9      487.35      489.61     53.12 o 
   0   6   9     8188.76     7928.91    285.92 o 
   1   6   9       66.04       71.18     24.31 o 
   2   6   9      642.35      790.74     68.97 o 
   3   6   9    31174.12    29837.30    803.00 o 
   4   6   9    47191.90    45182.46   1815.11 o 
   5   6   9     6538.33     6324.63    558.38 o 
   6   6   9     3698.02     2804.30    378.93 o 
  -9   7   9     6706.59     6070.72    538.08 o 
  -8   7   9        7.93       71.32     34.60 o 
  -7   7   9    44806.45    43053.67   1626.86 o 
  -6   7   9    58277.09    58489.69   1937.69 o 
  -5   7   9     4629.55     4758.44    230.21 o 
  -4   7   9     6608.31     6609.03    270.00 o 
  -3   7   9      491.33      569.72     48.02 o 
  -2   7   9     3613.47     4028.96    190.55 o 
  -1   7   9     1610.36     1656.97     86.25 o 
   0   7   9    86847.66    86073.06   1847.14 o 
   1   7   9    55864.64    51577.52   1472.29 o 
   2   7   9      174.75      148.09     28.29 o 
   3   7   9    17116.19    16141.88    667.66 o 
   4   7   9     4039.98     3860.63    369.25 o 
   5   7   9      284.42      444.13     85.26 o 
   6   7   9     2345.31     1953.34    407.06 o 
  -8   8   9     4808.31     4510.37    379.12 o 
  -7   8   9     1310.90     1297.05    101.50 o 
  -6   8   9        5.71       61.27     37.00 o 
  -5   8   9     3585.38     3536.39    274.78 o 
  -4   8   9    17298.61    16371.45    457.29 o 
  -3   8   9    27458.62    26312.83    796.43 o 
  -2   8   9     7454.83     7237.84    344.29 o 
  -1   8   9      796.56      926.29     92.12 o 
   0   8   9       32.62       69.36     31.13 o 
   1   8   9     1710.73     1701.62    165.98 o 
   2   8   9     7262.91     8673.96    772.30 o 
   3   8   9    10411.83    10559.61    372.93 o 
   4   8   9    15579.88    16020.25   1037.63 o 
   5   8   9     3584.91     3424.31    647.31 o 
  -7   9   9       34.87      110.65     33.36 o 
  -6   9   9       60.90       75.39     36.24 o 
  -5   9   9    14294.52    14696.88    828.37 o 
  -4   9   9    22384.28    22007.91    643.55 o 
  -3   9   9      360.79      395.31     43.58 o 
  -2   9   9    28659.49    29477.12    707.24 o 
  -1   9   9    23227.40    24632.21    840.51 o 
   0   9   9      257.92      292.23     76.80 o 
   1   9   9       18.36       91.77     27.77 o 
   2   9   9     6778.56     7656.94    361.85 o 
   3   9   9    11736.07    12388.37    743.85 o 
   4   9   9      665.46      660.00     92.11 o 
   5   9   9    20186.49    21534.93   1106.65 o 
  -7  10   9     8198.89     6318.57    706.26 o 
  -6  10   9     2026.30     1967.37     95.12 o 
  -5  10   9    15650.95    15283.63    381.32 o 
  -4  10   9     2360.70     2399.21    152.35 o 
  -3  10   9     1188.15     1257.94     79.33 o 
  -2  10   9     1146.95     1295.50    125.58 o 
  -1  10   9    12115.36    14251.83    543.69 o 
   0  10   9     3995.51     4280.67    305.43 o 
   1  10   9     3824.04     4166.75    225.90 o 
   2  10   9    15598.15    15479.61   1190.38 o 
   3  10   9     1633.07     1845.45    165.95 o 
   4  10   9      849.39      712.97    105.19 o 
  -5  11   9      361.22      328.23     65.98 o 
  -4  11   9      159.29      168.85     40.73 o 
  -3  11   9       57.46      195.56     37.86 o 
  -2  11   9      506.40      567.47     74.91 o 
  -1  11   9      333.94      463.14     79.68 o 
   0  11   9     2050.75     2233.45    208.45 o 
   1  11   9     3688.76     3907.04    228.28 o 
   2  11   9       67.20       -2.18     53.46 o 
   3  11   9      468.17      389.14    147.48 o 
  -4  12   9      209.70      316.55     58.78 o 
  -3  12   9    10282.82    10445.51    540.81 o 
  -2  12   9     1371.85     1423.58    105.87 o 
  -1  12   9     6937.03     7588.29    812.77 o 
   0  12   9     3619.31     2339.30    306.41 o 
   1  12   9     3619.68     3900.52    370.08 o 
 -10   0  10     2995.92     2818.52    324.04 o 
  -9   0  10      733.02      673.23     84.08 o 
  -8   0  10    17498.96    18777.34    563.59 o 
  -7   0  10    95232.64   100037.16   4295.35 o 
  -6   0  10    37647.59    39710.94   1736.99 o 
  -5   0  10    30628.06    32914.75   1324.37 o 
  -4   0  10   122834.78   132211.83   8824.54 o 
  -3   0  10    24275.85    28025.88    984.15 o 
  -2   0  10     6875.89     7694.59    393.02 o 
  -1   0  10    11213.71    11879.73    865.29 o 
   0   0  10    90744.87    97325.27   2826.49 o 
   1   0  10    22438.86    20090.57   2059.47 o 
   2   0  10    31624.60    24617.93    748.59 o 
   3   0  10    74486.55    99032.69   3241.88 o 
   4   0  10    27669.85    31951.99   1998.83 o 
   5   0  10     1938.40     2791.62    508.15 o 
   6   0  10     1918.69     2129.45    457.53 o 
   7   0  10    14360.53    15096.48    911.16 o 
 -10   1  10    18414.50    18635.67    966.27 o 
  -9   1  10     1226.75     1147.77     98.46 o 
  -8   1  10     7340.33     7905.25    328.90 o 
  -7   1  10    20288.41    22185.86    469.94 o 
  -6   1  10     8525.22     9660.38    401.08 o 
  -5   1  10    13147.76    14899.21    885.23 o 
  -4   1  10    45820.98    50502.52    994.51 o 
  -3   1  10    29218.90    30818.51    934.64 o 
  -2   1  10       86.50      164.95     24.65 o 
  -1   1  10    27917.60    26972.14   1808.21 o 
   0   1  10    53079.91    53786.44   2198.21 o 
   1   1  10    14814.70    14489.86    513.01 o 
   2   1  10     5583.07     4903.50    251.86 o 
   3   1  10    14387.24    15244.42    783.25 o 
   4   1  10     4343.18     4137.77    217.39 o 
   5   1  10     2523.64     2737.31    178.39 o 
   6   1  10    21062.42    21958.10   1122.28 o 
   7   1  10    15615.71    14984.27    642.56 o 
 -10   2  10     3860.50     3912.13    296.85 o 
  -9   2  10    31312.66    26569.19   1523.73 o 
  -8   2  10    26103.52    24998.61    636.21 o 
  -7   2  10     1239.79     1297.31     75.23 o 
  -6   2  10     1382.68     1686.91    100.47 o 
  -5   2  10      804.64     1081.60     77.31 o 
  -4   2  10      325.27      333.63     31.86 o 
  -3   2  10    37132.37    40524.92   1310.63 o 
  -2   2  10    89118.10    94429.23   2555.01 o 
  -1   2  10    28770.22    30021.17   1025.40 o 
   0   2  10     2394.75     2899.52    156.34 o 
   1   2  10     3618.36     3331.23    327.50 o 
   2   2  10       87.90      105.98     29.32 o 
   3   2  10     1192.25     1075.25    102.21 o 
   4   2  10    24757.23    23388.73    857.63 o 
   5   2  10    39075.71    37582.26   2324.62 o 
   6   2  10     7582.80     6703.89    803.33 o 
   7   2  10     5265.39     2384.15    873.93 o 
 -10   3  10     1785.40     1586.14    120.81 o 
  -9   3  10      962.84      888.11     79.36 o 
  -8   3  10    13180.43    14274.97    701.52 o 
  -7   3  10      635.94      656.46     72.65 o 
  -6   3  10    48286.04    50540.52   1101.73 o 
  -5   3  10    61675.99    65656.95   1096.80 o 
  -4   3  10      496.12      692.59     57.26 o 
  -3   3  10    15137.84    16274.55    606.47 o 
  -2   3  10     1414.02     1669.78     86.35 o 
  -1   3  10     9286.91     9499.86    274.89 o 
   0   3  10     1683.89     1618.80     75.04 o 
   1   3  10    75952.08    75431.25   1001.23 o 
   2   3  10    67956.64    63530.54   2880.12 o 
   3   3  10       94.58       81.15     30.00 o 
   4   3  10    19534.51    18843.46   1080.01 o 
   5   3  10     1634.59     1845.52    121.23 o 
   6   3  10     1501.34     1405.31    105.60 o 
   7   3  10     1091.25     1200.28    227.06 o 
 -10   4  10      594.17      364.35     82.67 o 
  -9   4  10     3520.39     3621.25    266.11 o 
  -8   4  10     2101.46     2259.66    178.07 o 
  -7   4  10     2419.49     2608.09    143.67 o 
  -6   4  10     1049.11     1015.80     70.41 o 
  -5   4  10       11.23       26.38     13.01 o 
  -4   4  10     1547.48     1632.17     77.99 o 
  -3   4  10     4452.92     4780.44    147.34 o 
  -2   4  10    10352.27     9716.11    575.55 o 
  -1   4  10    11781.94    12555.08    501.94 o 
   0   4  10     3365.75     3302.76    223.41 o 
   1   4  10      420.77      445.01     29.09 o 
   2   4  10     1435.63     1382.80    112.05 o 
   3   4  10     7851.72     7597.86    326.79 o 
   4   4  10     4054.18     3569.11    218.24 o 
   5   4  10     4796.89     4750.03    386.22 o 
   6   4  10      455.83      462.73     71.48 o 
   7   4  10       68.00      218.06    109.76 o 
  -9   5  10      338.04      217.91     63.75 o 
  -8   5  10    13970.24    14262.16    448.64 o 
  -7   5  10     6467.04     5981.57    314.76 o 
  -6   5  10     5430.68     6024.43    355.64 o 
  -5   5  10     6237.61     6211.28    240.98 o 
  -4   5  10    12541.34    12886.62    208.43 o 
  -3   5  10    34380.27    36991.93    526.15 o 
  -2   5  10      453.57      569.60     56.60 o 
  -1   5  10    27663.13    28848.13    747.69 o 
   0   5  10    12988.00    12561.21    700.64 o 
   1   5  10     6920.14     6652.02    265.37 o 
   2   5  10     6348.90     6962.32    468.62 o 
   3   5  10     9999.53    10283.00    554.95 o 
   4   5  10    19554.40    18659.82    535.83 o 
   5   5  10      495.63      524.43     48.57 o 
   6   5  10    17674.77    17263.70   1046.67 o 
  -9   6  10     7478.25     8065.18    645.03 o 
  -8   6  10     1047.45     1037.96     94.25 o 
  -7   6  10     8597.87     8553.48    404.17 o 
  -6   6  10     6069.83     6312.83    280.99 o 
  -5   6  10     2267.96     2340.36    167.66 o 
  -4   6  10     6837.46     7035.00    285.43 o 
  -3   6  10     1852.78     2129.36    193.80 o 
  -2   6  10    13019.44    14292.36    497.58 o 
  -1   6  10      324.93      374.99     53.83 o 
   0   6  10    27358.89    25837.36    745.85 o 
   1   6  10     6632.36     5803.93    532.61 o 
   2   6  10     6185.13     5979.65    343.95 o 
   3   6  10    10964.05    11440.91    474.43 o 
   4   6  10      639.73      618.74     75.03 o 
   5   6  10     9442.77     9520.10    710.12 o 
   6   6  10      564.79      601.25     74.96 o 
  -9   7  10      138.82       77.28     62.19 o 
  -8   7  10     2088.93     1683.32    138.87 o 
  -7   7  10     1306.04     1219.87    114.55 o 
  -6   7  10       16.92       43.64     43.84 o 
  -5   7  10       19.22       83.30     22.37 o 
  -4   7  10     1132.20     1121.93     81.63 o 
  -3   7  10     1477.64     1507.63     88.74 o 
  -2   7  10      131.34      181.07     56.96 o 
  -1   7  10     4690.43     4698.74    227.41 o 
   0   7  10     7426.58     7360.38    423.02 o 
   1   7  10        1.40       57.64     38.18 o 
   2   7  10      166.80      201.74     48.75 o 
   3   7  10      377.15      390.15     58.99 o 
   4   7  10      389.10      423.69     58.20 o 
   5   7  10      285.33      197.76     55.55 o 
   6   7  10     2652.32     1913.98    294.96 o 
  -8   8  10      410.63      302.13     64.70 o 
  -7   8  10    23729.87    23579.22   1314.05 o 
  -6   8  10     9340.66     9715.16    461.05 o 
  -5   8  10     8732.87     8851.79    344.23 o 
  -4   8  10    30130.82    29477.26    868.30 o 
  -3   8  10     2581.08     2447.59    135.23 o 
  -2   8  10     7728.25     7915.92    416.92 o 
  -1   8  10       79.80      105.10     24.45 o 
   0   8  10    20889.54    19840.25   1069.87 o 
   1   8  10     5303.66     5460.79    260.12 o 
   2   8  10     9919.22    10292.78    370.02 o 
   3   8  10    28399.61    28942.66   1276.44 o 
   4   8  10     1267.97     1333.00    152.10 o 
   5   8  10     4093.61     3923.47    358.68 o 
  -7   9  10     7091.34     6843.78    628.66 o 
  -6   9  10     1056.56      922.69     79.75 o 
  -5   9  10      776.39      667.44     59.22 o 
  -4   9  10    11252.96    10792.64    504.46 o 
  -3   9  10     8464.27     9338.94    326.99 o 
  -2   9  10       97.13      116.25     42.23 o 
  -1   9  10     8901.75     9262.09    439.67 o 
   0   9  10    11465.05    11796.36    371.67 o 
   1   9  10     1553.00     1598.73    101.23 o 
   2   9  10      480.42      437.31     65.06 o 
   3   9  10     3202.71     3468.60    197.57 o 
   4   9  10     1816.91     1672.76    148.81 o 
  -6  10  10      617.20      605.05     80.37 o 
  -5  10  10     1097.95     1148.70    148.28 o 
  -4  10  10      334.38      398.55     58.35 o 
  -3  10  10    10215.53     9853.60    398.25 o 
  -2  10  10    33318.71    36515.94   1238.31 o 
  -1  10  10    10375.68    11138.80    475.61 o 
   0  10  10       96.26       90.10     35.57 o 
   1  10  10     3068.25     3092.28    176.29 o 
   2  10  10       20.49       73.30     41.94 o 
   3  10  10      357.67      214.65     95.56 o 
  -5  11  10    31013.55    30652.50    885.82 o 
  -4  11  10      829.87      797.73     92.07 o 
  -3  11  10     4788.29     4254.96    294.26 o 
  -2  11  10       47.03       67.78     34.00 o 
  -1  11  10     3066.21     3432.43    289.72 o 
   0  11  10     1217.35     1119.28    165.70 o 
   1  11  10    34273.51    35623.38   1822.21 o 
   2  11  10    25092.27    28087.83   1051.40 o 
  -3  12  10     6238.43     5579.74    593.19 o 
  -2  12  10    13883.51    13074.87   1735.89 o 
  -1  12  10     8003.65     9323.28    699.55 o 
   0  12  10      970.05      954.14    126.60 o 
 -10   1  11      322.04      245.12     51.78 o 
  -9   1  11    10198.78     9278.10    469.40 o 
  -8   1  11      520.81      564.77     54.28 o 
  -7   1  11    13854.35    14996.90    320.65 o 
  -6   1  11     3557.13     4300.72    192.41 o 
  -5   1  11    30582.62    35677.57   1370.16 o 
  -4   1  11    48559.75    50704.33   1098.81 o 
  -3   1  11      563.92      824.10     64.97 o 
  -2   1  11    24662.91    24465.37    821.57 o 
  -1   1  11     2300.29     2304.32    108.97 o 
   0   1  11    28019.94    27315.47    963.94 o 
   1   1  11      592.80      708.67     77.47 o 
   2   1  11    29155.70    27006.02   2512.31 o 
   3   1  11    22968.97    22691.98   1082.17 o 
   4   1  11     2184.84     2122.13    166.80 o 
   5   1  11    17540.97    18216.07   1176.07 o 
   6   1  11      252.97      358.37    125.94 o 
   7   1  11     6198.73     6531.36    560.23 o 
 -10   2  11     3064.89     2670.86    299.18 o 
  -9   2  11     4967.33     4557.69    352.45 o 
  -8   2  11    25721.19    26663.65    935.38 o 
  -7   2  11    10671.51    11367.84    401.53 o 
  -6   2  11     3462.58     3967.56    160.98 o 
  -5   2  11      146.55      200.32     25.45 o 
  -4   2  11    13555.35    15172.65    539.21 o 
  -3   2  11    11345.86    11422.80    522.58 o 
  -2   2  11    13634.00    13083.66    717.35 o 
  -1   2  11    70187.22    72253.11   4100.68 o 
   0   2  11    26034.50    27658.24    596.02 o 
   1   2  11     7936.94     7661.67    452.83 o 
   2   2  11     9233.99     9721.80    531.44 o 
   3   2  11     1433.91     1304.21     97.77 o 
   4   2  11      844.18      762.60     85.18 o 
   5   2  11     6905.94     7347.73    734.54 o 
   6   2  11    17235.80    17394.26   1093.13 o 
   7   2  11     1609.42     1403.39    179.56 o 
 -10   3  11     7479.67     5869.87    485.34 o 
  -9   3  11     9220.15     8811.89    353.27 o 
  -8   3  11     2537.66     2505.32    116.93 o 
  -7   3  11     6144.03     6322.16    317.75 o 
  -6   3  11     6946.19     7907.84    373.29 o 
  -5   3  11     3565.50     3636.93    156.96 o 
  -4   3  11     3587.10     3735.28    140.18 o 
  -3   3  11    23427.83    26287.70    679.06 o 
  -2   3  11    19549.99    18613.87   1002.51 o 
  -1   3  11       39.20       54.72     15.88 o 
   0   3  11    19109.62    19016.48   1185.86 o 
   1   3  11    17189.28    18465.05    608.28 o 
   2   3  11     8103.08     7626.18    399.43 o 
   3   3  11     4622.00     4918.71    285.81 o 
   4   3  11     3516.21     3433.89    224.02 o 
   5   3  11     1167.26     1177.82    100.58 o 
   6   3  11     1183.73     1181.06    133.04 o 
 -10   4  11    15737.21    14403.19    758.20 o 
  -9   4  11     1236.32     1293.40     86.79 o 
  -8   4  11     3689.96     3608.50    167.76 o 
  -7   4  11     4333.68     4104.08    195.71 o 
  -6   4  11    50451.48    51599.68   1516.53 o 
  -5   4  11    25010.55    27696.29    567.53 o 
  -4   4  11    14738.29    15206.68    347.58 o 
  -3   4  11    55258.39    58324.87   1544.06 o 
  -2   4  11     9376.62     9706.96    519.57 o 
  -1   4  11      549.60      492.72     42.37 o 
   0   4  11     9969.68    10058.28    544.28 o 
   1   4  11    48402.10    46786.43   1544.14 o 
   2   4  11     8719.82     8507.65    511.09 o 
   3   4  11    37185.13    36584.90   1316.20 o 
   4   4  11    48851.29    49361.04   2488.46 o 
   5   4  11     4153.40     3886.16    277.36 o 
   6   4  11      923.33      396.19    238.51 o 
  -9   5  11    17953.07    16795.36    476.60 o 
  -8   5  11     1091.15      998.02     85.82 o 
  -7   5  11     6963.78     7396.21    298.66 o 
  -6   5  11    11135.59    11105.01    363.76 o 
  -5   5  11     3815.93     3897.29    167.10 o 
  -4   5  11     8697.04     9199.21    358.72 o 
  -3   5  11    24648.22    25084.31    679.53 o 
  -2   5  11    17455.81    18531.54    298.40 o 
  -1   5  11      256.66      325.28     50.94 o 
   0   5  11    31401.85    30541.86    873.59 o 
   1   5  11    29840.41    28381.82   1224.28 o 
   2   5  11    11996.67    12143.48    940.07 o 
   3   5  11     5590.53     5938.35    437.36 o 
   4   5  11     6526.09     6717.79    311.69 o 
   5   5  11     3354.04     3248.71    272.55 o 
   6   5  11     2099.87     1662.11    207.25 o 
  -9   6  11     5814.80     5264.47    438.06 o 
  -8   6  11    37172.05    38927.31    987.70 o 
  -7   6  11    19586.56    19731.06    658.19 o 
  -6   6  11      469.85      507.55     77.70 o 
  -5   6  11      151.32      150.47     30.29 o 
  -4   6  11     2485.61     2650.05    200.51 o 
  -3   6  11       29.53       80.83     27.32 o 
  -2   6  11    20742.37    22602.85    354.94 o 
  -1   6  11    78893.27    81447.81   1967.48 o 
   0   6  11    28039.72    27675.07    615.10 o 
   1   6  11     1154.64     1266.94    102.83 o 
   2   6  11     4778.58     5046.69    276.14 o 
   3   6  11       24.34      124.87     26.84 o 
   4   6  11      511.22      575.69    115.88 o 
   5   6  11    17157.17    17126.51   1525.17 o 
   6   6  11    25928.29    24601.87   2177.88 o 
  -8   7  11     1367.11     1239.49     95.99 o 
  -7   7  11     9652.72    10148.26    681.32 o 
  -6   7  11      887.02      826.35     89.52 o 
  -5   7  11    44267.96    49103.57   1832.68 o 
  -4   7  11    72887.25    74457.85   3192.08 o 
  -3   7  11     3156.77     3205.89    172.70 o 
  -2   7  11     4948.86     5163.27    244.57 o 
  -1   7  11       20.52       37.70     39.96 o 
   0   7  11     4996.48     4906.04    275.68 o 
   1   7  11     2581.30     2800.34    201.44 o 
   2   7  11    49923.99    47819.31   1741.66 o 
   3   7  11    41601.57    39734.93   1582.48 o 
   4   7  11       11.12       23.01     26.90 o 
   5   7  11     9380.90     9448.86    593.46 o 
  -8   8  11    10553.53     9634.02    446.40 o 
  -7   8  11    12946.30    14136.95   1497.06 o 
  -6   8  11     6873.87     6557.34    388.38 o 
  -5   8  11      951.11      996.66     76.08 o 
  -4   8  11       60.00      113.48     46.51 o 
  -3   8  11     2261.23     2174.51    112.69 o 
  -2   8  11    10562.88    11658.52    300.43 o 
  -1   8  11    15475.34    16180.68    446.04 o 
   0   8  11    11187.01    12551.74    563.54 o 
   1   8  11     1720.46     1817.41    135.15 o 
   2   8  11        1.00       40.99     54.17 o 
   3   8  11      481.56      506.26     85.18 o 
   4   8  11     4259.56     4016.63    426.71 o 
  -7   9  11     9021.95     8613.01    642.10 o 
  -6   9  11     8256.08     8210.74    699.46 o 
  -5   9  11      133.86      127.88     41.75 o 
  -4   9  11        2.06       35.27     33.44 o 
  -3   9  11    16573.14    17469.35    591.50 o 
  -2   9  11    25300.14    26162.19    678.97 o 
  -1   9  11       61.69      143.53     88.51 o 
   0   9  11    18728.49    22308.03   1705.97 o 
   1   9  11    13342.11    13907.62    976.71 o 
   2   9  11       89.79      119.27     39.65 o 
   3   9  11       35.71      104.37     41.35 o 
   4   9  11     6687.26     5449.05    630.26 o 
  -6  10  11    13228.63    12574.08    405.20 o 
  -5  10  11     5846.29     5055.26    414.28 o 
  -4  10  11     5251.68     4644.35    280.90 o 
  -3  10  11    11546.90    12313.37    404.53 o 
  -2  10  11      687.80      761.48     81.66 o 
  -1  10  11     1745.50     1675.86    127.09 o 
   0  10  11     1083.18     1143.37    186.49 o 
   1  10  11    13361.58    13929.90    984.96 o 
   2  10  11     3160.80     3094.00    350.26 o 
   3  10  11     4261.96     4696.43   1172.54 o 
  -5  11  11     1591.84     1310.14    107.40 o 
  -4  11  11     1756.63     1594.77    113.63 o 
  -3  11  11      259.15      367.77     98.34 o 
  -2  11  11      211.03      150.50     46.93 o 
  -1  11  11        5.85       35.50     78.35 o 
   0  11  11      211.16      196.98     55.51 o 
   1  11  11      105.03      141.04     47.78 o 
 -10   0  12     2144.63     1543.76    223.94 o 
  -9   0  12    19305.42    19829.32    737.63 o 
  -8   0  12     4061.38     3850.84    526.40 o 
  -7   0  12       31.28       52.54     34.50 o 
  -6   0  12    14449.22    15665.63    893.91 o 
  -5   0  12   108376.43   116388.05   5474.80 o 
  -4   0  12    48989.32    54611.42   3000.81 o 
  -3   0  12    22218.73    24444.31    771.22 o 
  -2   0  12    89364.47    84684.34   6738.76 o 
  -1   0  12     5512.40     5992.64    429.05 o 
   0   0  12      635.80      778.12    298.49 o 
   1   0  12     7291.89     6869.83    553.19 o 
   2   0  12    51913.41    50159.72   8221.15 o 
   3   0  12     9253.49     9150.64    757.63 o 
   4   0  12    22714.14    23353.16   1208.80 o 
   5   0  12    43739.48    44685.41   2531.25 o 
   6   0  12     6719.95     7198.52   1616.44 o 
 -10   1  12     3107.28     3089.18    236.03 o 
  -9   1  12    17599.09    17025.81    452.05 o 
  -8   1  12    27734.32    28513.72    987.24 o 
  -7   1  12     3105.54     3106.73    196.44 o 
  -6   1  12     9524.70    10011.98    461.18 o 
  -5   1  12    13335.73    15407.76    745.87 o 
  -4   1  12    14545.85    15855.38    398.89 o 
  -3   1  12    10098.13     9999.22    325.10 o 
  -2   1  12    38093.62    38621.90   1411.57 o 
  -1   1  12    21614.02    22654.13    924.80 o 
   0   1  12       25.62       26.66     39.79 o 
   1   1  12    22975.05    23578.87    712.93 o 
   2   1  12    18057.87    18290.36   1081.50 o 
   3   1  12     8048.31     7424.04    446.74 o 
   4   1  12     4265.89     4168.39    352.80 o 
   5   1  12     9222.70     9234.39    414.55 o 
   6   1  12     2877.15     2711.74    429.54 o 
 -10   2  12     6847.05     6596.86    962.99 o 
  -9   2  12     3456.09     3467.39    223.92 o 
  -8   2  12     8667.72     8416.65    389.50 o 
  -7   2  12    42204.15    43883.98   1040.90 o 
  -6   2  12    20795.47    22913.02    681.32 o 
  -5   2  12      241.27      235.79     25.64 o 
  -4   2  12      455.13      744.72     60.43 o 
  -3   2  12     3831.88     3621.81    235.79 o 
  -2   2  12      539.13      468.52     30.37 o 
  -1   2  12    40660.99    37022.93   1479.29 o 
   0   2  12    78563.27    78014.71   3382.81 o 
   1   2  12    15366.32    15401.43    390.58 o 
   2   2  12      446.43      513.42     45.25 o 
   3   2  12     2856.39     2065.43    290.22 o 
   4   2  12      714.75      698.15     86.37 o 
   5   2  12       40.93      185.90     66.56 o 
   6   2  12    15701.37    16616.88    703.18 o 
 -10   3  12    20283.56    19317.78    861.15 o 
  -9   3  12      317.49      322.22     94.43 o 
  -8   3  12     4513.45     4502.29    228.52 o 
  -7   3  12     2572.42     2698.13    175.11 o 
  -6   3  12    19164.16    20465.89    428.58 o 
  -5   3  12      217.29      217.71     28.31 o 
  -4   3  12    55814.95    58428.17   2590.01 o 
  -3   3  12    60110.46    61265.77   1928.82 o 
  -2   3  12      653.34      527.84     70.42 o 
  -1   3  12     9969.45    10851.48    540.74 o 
   0   3  12      375.50      405.04     37.78 o 
   1   3  12    11045.52    10898.10    529.70 o 
   2   3  12     2348.05     2466.08    194.63 o 
   3   3  12    53380.27    50725.52   1301.10 o 
   4   3  12    34482.06    35382.11   1289.11 o 
   5   3  12       30.56       66.01     25.31 o 
   6   3  12     7136.81     7224.22    662.44 o 
  -9   4  12       15.53       29.27     27.50 o 
  -8   4  12     1494.78     1352.63    117.84 o 
  -7   4  12     3029.20     2798.63    141.09 o 
  -6   4  12     2715.68     2931.60    205.31 o 
  -5   4  12     3097.86     3043.32    141.42 o 
  -4   4  12     2772.70     3036.86    114.24 o 
  -3   4  12        2.44       56.23     43.51 o 
  -2   4  12     2020.53     2091.39    117.85 o 
  -1   4  12    10238.62    10313.88    192.21 o 
   0   4  12     8850.30     8679.62    441.05 o 
   1   4  12     7189.90     7634.40    451.06 o 
   2   4  12     1839.61     2082.02    154.25 o 
   3   4  12       22.76       67.54     24.71 o 
   4   4  12      340.30      316.50     66.97 o 
   5   4  12     1793.15     1698.64    156.23 o 
   6   4  12     3516.35     3222.17    699.43 o 
  -9   5  12     4596.44     4082.07    316.65 o 
  -8   5  12    23242.43    22692.42   1146.89 o 
  -7   5  12      199.42      194.06     36.31 o 
  -6   5  12    15502.08    15241.86    639.53 o 
  -5   5  12     5262.45     5255.94    245.63 o 
  -4   5  12     7921.99     7979.66    289.37 o 
  -3   5  12     2157.42     2414.30     94.10 o 
  -2   5  12    10810.00    11541.07    466.70 o 
  -1   5  12    40208.18    40412.26   1144.09 o 
   0   5  12        7.97       59.06     18.03 o 
   1   5  12    24838.52    25215.22   1029.30 o 
   2   5  12     9935.20     9576.27    806.41 o 
   3   5  12     5638.19     5421.19    243.07 o 
   4   5  12     3684.62     3501.72    358.74 o 
   5   5  12     4069.85     3698.24    746.69 o 
  -9   6  12     6496.66     4606.72    453.73 o 
  -8   6  12     1029.17      798.07    103.54 o 
  -7   6  12    10029.52     9923.60    300.77 o 
  -6   6  12       80.17       58.63     25.67 o 
  -5   6  12    14293.89    14092.32    611.52 o 
  -4   6  12    11974.62    12825.75    556.90 o 
  -3   6  12     2878.50     2964.59    161.71 o 
  -2   6  12     9351.08     9392.72    370.90 o 
  -1   6  12     1626.04     1719.97    157.44 o 
   0   6  12    11589.67    12025.45    519.03 o 
   1   6  12      175.56      180.59     37.09 o 
   2   6  12     7370.88     7738.49    429.51 o 
   3   6  12     5725.59     5881.48    228.10 o 
   4   6  12     5832.02     6159.75    414.13 o 
   5   6  12     6723.73     4706.94    796.05 o 
  -8   7  12     1837.94     1375.50    143.58 o 
  -7   7  12        2.04       20.30     23.57 o 
  -6   7  12     3606.56     3488.60    192.55 o 
  -5   7  12     1251.33     1114.70     91.00 o 
  -4   7  12       97.85      114.13     27.25 o 
  -3   7  12       28.06       37.41     18.68 o 
  -2   7  12     1240.83     1167.45    100.58 o 
  -1   7  12     1514.33     1472.46    111.90 o 
   0   7  12      500.66      491.36     64.74 o 
   1   7  12     2405.77     2408.30    170.96 o 
   2   7  12     1709.36     1639.59    112.75 o 
   3   7  12        1.86       60.43     31.71 o 
   4   7  12        6.15       31.32     27.29 o 
   5   7  12     1647.97     1370.39    262.84 o 
  -8   8  12      222.33      136.83     33.13 o 
  -7   8  12     3521.69     2949.36    260.60 o 
  -6   8  12      858.96      870.87    157.06 o 
  -5   8  12    25802.45    25909.51    780.64 o 
  -4   8  12     9777.86     9996.81    323.94 o 
  -3   8  12    11911.91    12826.09    615.60 o 
  -2   8  12    22071.85    23753.15    545.18 o 
  -1   8  12      259.98      354.41     52.66 o 
   0   8  12     4145.67     4553.62    312.52 o 
   1   8  12      510.62      547.65     69.91 o 
   2   8  12    17739.59    17339.18   1026.82 o 
   3   8  12     2812.54     2990.37    383.55 o 
   4   8  12     9429.26     6419.24   1128.87 o 
  -7   9  12      231.33      324.48     71.40 o 
  -6   9  12     3932.22     3128.10    239.24 o 
  -5   9  12     4625.98     4363.27    230.37 o 
  -4   9  12      848.85      753.44    108.19 o 
  -3   9  12     2007.12     2041.83    158.89 o 
  -2   9  12     9595.64    11035.69    575.54 o 
  -1   9  12    10615.96    12959.34    732.81 o 
   0   9  12      924.02      986.30     75.32 o 
   1   9  12     8293.09     7858.39    424.21 o 
   2   9  12     6036.96     6240.34    614.97 o 
   3   9  12      475.27      328.05     74.86 o 
  -6  10  12     8223.65     7498.33    490.72 o 
  -5  10  12      170.33      104.68     28.79 o 
  -4  10  12        9.23        9.86     22.72 o 
  -3  10  12     1433.63     1426.53    112.03 o 
  -2  10  12      235.90      390.23    112.57 o 
  -1  10  12    10315.83    11416.31    742.02 o 
   0  10  12    26744.24    30991.63   1171.02 o 
   1  10  12     7739.07     8127.76    961.83 o 
   2  10  12      724.19      833.69    108.61 o 
  -4  11  12    23996.16    22884.61   1333.09 o 
  -3  11  12    31399.22    34276.98   2203.75 o 
  -2  11  12     1151.36     1151.16    104.84 o 
  -1  11  12     3331.85     3191.41    420.66 o 
   0  11  12       46.53       75.36     54.73 o 
 -10   1  13    12241.18    11166.48    645.18 o 
  -9   1  13    10842.22    10380.32    515.16 o 
  -8   1  13      415.57      496.12     56.90 o 
  -7   1  13    10379.17    11194.63    247.14 o 
  -6   1  13      801.10      869.50     66.31 o 
  -5   1  13    25604.06    27789.10    468.55 o 
  -4   1  13     1878.88     1899.06    102.54 o 
  -3   1  13    33603.67    32736.91   1399.33 o 
  -2   1  13    29649.45    31614.20   1439.05 o 
  -1   1  13     3100.28     3107.80    279.50 o 
   0   1  13    21405.96    22446.89    562.50 o 
   1   1  13       93.01      104.78     34.46 o 
   2   1  13    14678.62    13560.12   1041.48 o 
   3   1  13      339.00      321.11     70.19 o 
   4   1  13    16608.39    18432.16    888.32 o 
   5   1  13     9052.50     9463.89    705.70 o 
   6   1  13     2439.90     2248.21    245.56 o 
 -10   2  13      350.43      239.98     58.22 o 
  -9   2  13     7894.79     7443.51    373.31 o 
  -8   2  13     5523.09     5455.67    235.96 o 
  -7   2  13     6960.44     7603.09    393.14 o 
  -6   2  13    36682.99    40306.32   1192.50 o 
  -5   2  13     8511.83     9052.85    357.95 o 
  -4   2  13     1972.64     1903.55    244.53 o 
  -3   2  13     1045.67     1049.98     98.21 o 
  -2   2  13     7614.05     7316.14    474.44 o 
  -1   2  13     5858.71     6440.01    268.07 o 
   0   2  13     8105.69     8438.82    356.05 o 
   1   2  13    40385.57    42270.48   1581.13 o 
   2   2  13     3732.64     3356.40    293.41 o 
   3   2  13     3978.69     3653.82    483.81 o 
   4   2  13     7050.04     6140.19    623.91 o 
   5   2  13      885.68     1033.51    142.93 o 
   6   2  13      231.73      119.11    200.78 o 
  -9   3  13     1356.66     1343.72    122.86 o 
  -8   3  13    11074.45    11261.72    343.45 o 
  -7   3  13    13141.84    13082.11    435.14 o 
  -6   3  13     3061.64     2747.16    178.15 o 
  -5   3  13     4294.71     4597.15    225.21 o 
  -4   3  13    10600.06    10548.02    520.57 o 
  -3   3  13     3622.23     3787.81    180.83 o 
  -2   3  13     5975.49     6150.11    259.02 o 
  -1   3  13    20896.44    23372.20    829.38 o 
   0   3  13     9263.60     9213.76    465.49 o 
   1   3  13      777.01      808.31     74.79 o 
   2   3  13    15094.50    13997.03    691.19 o 
   3   3  13     8597.29     8600.38    355.32 o 
   4   3  13     1459.71     1437.38    150.29 o 
   5   3  13     1489.36     1575.92    165.88 o 
   6   3  13     2729.78     2638.65    316.81 o 
  -9   4  13     1537.15     1585.37     81.49 o 
  -8   4  13    18553.67    18603.64    501.70 o 
  -7   4  13      729.93      685.10     69.09 o 
  -6   4  13     2049.02     2260.92    223.00 o 
  -5   4  13    13581.04    13279.52    284.95 o 
  -4   4  13    64240.32    64969.66   1196.07 o 
  -3   4  13    16426.74    17281.96    719.63 o 
  -2   4  13    15545.92    15808.44    482.27 o 
  -1   4  13    61697.24    61943.81   1490.68 o 
   0   4  13     4178.93     3911.89    180.94 o 
   1   4  13      288.07      390.30     43.51 o 
   2   4  13    13324.26    14359.16    755.07 o 
   3   4  13    37713.98    37990.93   1375.65 o 
   4   4  13     4222.20     4066.62    397.23 o 
   5   4  13    15881.98    14749.99    796.91 o 
  -9   5  13     3004.07     2691.21    261.73 o 
  -8   5  13    16914.29    15611.05    602.10 o 
  -7   5  13    22818.27    21348.03    705.87 o 
  -6   5  13     1820.94     1897.64    124.65 o 
  -5   5  13     7880.94     8199.59    352.23 o 
  -4   5  13    14068.68    13551.32    440.77 o 
  -3   5  13     5774.34     5779.77    252.98 o 
  -2   5  13    11871.03    12916.33    677.35 o 
  -1   5  13    32610.28    33799.48   1373.99 o 
   0   5  13    13833.50    12537.43    510.32 o 
   1   5  13       51.25       76.21     51.74 o 
   2   5  13    17874.26    16726.07    572.65 o 
   3   5  13    17900.95    17319.74   1186.44 o 
   4   5  13     3273.72     3163.26    244.12 o 
   5   5  13     3442.75     3081.38    449.35 o 
  -8   6  13     3591.61     3741.59    273.96 o 
  -7   6  13    10506.44    11487.52    622.14 o 
  -6   6  13    42832.59    48369.69   1431.47 o 
  -5   6  13    23682.61    23215.46    554.05 o 
  -4   6  13     1079.64     1044.59     75.21 o 
  -3   6  13        1.48       34.05     26.57 o 
  -2   6  13     2322.88     2374.02    154.23 o 
  -1   6  13        2.94       37.48     46.78 o 
   0   6  13    19880.64    19154.02   1039.33 o 
   1   6  13    43532.20    45300.95   3848.29 o 
   2   6  13    19691.88    20827.76   1647.78 o 
   3   6  13      262.55       85.92     41.54 o 
   4   6  13     1015.05      810.37     89.62 o 
   5   6  13        8.75      109.51     62.06 o 
  -8   7  13     2531.71     2147.39    175.28 o 
  -7   7  13      490.95      409.04     54.80 o 
  -6   7  13     2688.34     2614.54    170.63 o 
  -5   7  13    14142.95    15478.01    739.05 o 
  -4   7  13     1201.21     1139.48     92.24 o 
  -3   7  13    47753.61    51825.05   2752.85 o 
  -2   7  13    44309.62    45045.60   1000.55 o 
  -1   7  13     1634.48     1890.61    159.65 o 
   0   7  13     3444.74     3467.35    310.36 o 
   1   7  13      173.13      225.43     54.89 o 
   2   7  13     4915.71     4749.37    374.75 o 
   3   7  13     1939.53     1623.17    171.49 o 
   4   7  13    32257.45    33965.69   2488.30 o 
  -7   8  13     3655.36     2975.28    236.59 o 
  -6   8  13     9109.69     9070.76    421.72 o 
  -5   8  13    11636.63    12040.98    357.62 o 
  -4   8  13     6960.39     6699.08    359.91 o 
  -3   8  13     1649.98     1910.67    172.68 o 
  -2   8  13       26.19      109.30     38.42 o 
  -1   8  13      707.29      702.68     78.44 o 
   0   8  13     7788.44     8392.75    457.98 o 
   1   8  13     8234.11     8478.60    496.38 o 
   2   8  13     5515.25     5188.33    466.48 o 
   3   8  13     1394.10     1566.35    247.93 o 
  -6   9  13      692.77      625.72     78.15 o 
  -5   9  13    11614.97    11239.06    633.60 o 
  -4   9  13     6058.91     5748.54    443.02 o 
  -3   9  13      740.68      579.16    101.59 o 
  -2   9  13       10.01       25.19     35.24 o 
  -1   9  13    13068.09    13864.82    908.73 o 
   0   9  13    21185.07    23328.00    659.52 o 
   1   9  13       15.61       94.47     37.68 o 
   2   9  13    13189.43    14421.24    861.21 o 
  -5  10  13     1615.57     1385.39    111.56 o 
  -4  10  13    14741.57    14051.77   1077.25 o 
  -3  10  13     6239.15     5263.44    583.22 o 
  -2  10  13     3973.90     3745.13    393.01 o 
  -1  10  13    10737.79    10749.08    499.40 o 
   0  10  13      151.22      171.07     66.32 o 
   1  10  13     1002.07     1049.31     91.27 o 
  -3  11  13     1620.15     1595.33    171.81 o 
  -2  11  13     2146.30     2144.81    302.64 o 
  -1  11  13      348.54      370.69     80.87 o 
 -10   0  14    38202.58    33555.83   2615.40 o 
  -9   0  14    18404.87    17529.64   1418.95 o 
  -8   0  14     1055.50     1007.74    163.36 o 
  -7   0  14    19530.06    19335.46    577.99 o 
  -6   0  14      928.44     1002.59    101.75 o 
  -5   0  14      131.64       72.71     32.54 o 
  -4   0  14    15906.40    16914.47    978.81 o 
  -3   0  14    99327.70    96574.04   6222.77 o 
  -2   0  14    31560.68    33872.75    897.71 o 
  -1   0  14    15672.81    16263.42    652.71 o 
   0   0  14    52732.89    54818.45   1752.37 o 
   1   0  14     4403.60     4443.33    501.10 o 
   2   0  14      699.79      681.49     98.92 o 
   3   0  14     9679.52    11358.38   1145.04 o 
   4   0  14    33957.31    35179.29   2015.31 o 
   5   0  14     3415.56     2771.70    495.98 o 
  -9   1  14      514.19      493.09     77.42 o 
  -8   1  14     7523.62     7636.51    282.08 o 
  -7   1  14    20997.40    23984.83    619.49 o 
  -6   1  14    28279.80    28174.76   1002.17 o 
  -5   1  14     2122.91     2087.63    118.18 o 
  -4   1  14     6716.35     7303.47    311.60 o 
  -3   1  14    10374.79    11353.19    552.27 o 
  -2   1  14     4462.73     4640.25    353.97 o 
  -1   1  14     9429.39    10670.91    623.53 o 
   0   1  14    27373.92    27828.35   1643.04 o 
   1   1  14    23211.80    22395.63   1005.33 o 
   2   1  14        7.29      151.15     76.16 o 
   3   1  14    14948.76    14184.32   1464.63 o 
   4   1  14    14529.35    15773.15   1054.02 o 
   5   1  14     5347.50     5100.20    642.10 o 
  -9   2  14      966.97      944.11    100.79 o 
  -8   2  14    11902.44    11840.41    670.00 o 
  -7   2  14     4342.86     4358.90    165.19 o 
  -6   2  14    10502.78    10605.48    319.91 o 
  -5   2  14    56590.62    57546.09   1976.06 o 
  -4   2  14    20605.23    20689.69   1099.16 o 
  -3   2  14       19.52       62.32     31.47 o 
  -2   2  14      232.06      312.24     65.15 o 
  -1   2  14     5431.45     5308.03    295.10 o 
   0   2  14      433.03      483.38     62.29 o 
   1   2  14    25676.40    26449.08   1362.68 o 
   2   2  14    56820.39    61374.75   3633.48 o 
   3   2  14     8919.46     8407.07    902.08 o 
   4   2  14      692.10      814.07    111.71 o 
   5   2  14      561.77      742.41    102.73 o 
  -9   3  14    22987.36    22250.25    580.30 o 
  -8   3  14    27545.12    28466.46   1132.73 o 
  -7   3  14      272.39      254.00     52.60 o 
  -6   3  14     3005.95     3074.92    189.43 o 
  -5   3  14     4929.18     4870.85    321.56 o 
  -4   3  14    18406.65    18252.71    502.70 o 
  -3   3  14      489.98      404.88     51.23 o 
  -2   3  14    58568.07    59500.73   1919.05 o 
  -1   3  14    51556.40    52658.62   1858.07 o 
   0   3  14       69.58       83.38     30.94 o 
   1   3  14     4625.06     4825.19    463.42 o 
   2   3  14      793.86      848.95     87.11 o 
   3   3  14     6071.20     5860.68    495.91 o 
   4   3  14      993.79      975.23    183.52 o 
   5   3  14    28285.73    25583.10   4413.81 o 
  -9   4  14     2565.21     2260.06    161.29 o 
  -8   4  14      673.95      580.93     78.97 o 
  -7   4  14        3.70       79.80     37.90 o 
  -6   4  14     3763.59     4019.51    252.73 o 
  -5   4  14     5203.29     5103.57    224.93 o 
  -4   4  14     4482.02     4485.69    306.58 o 
  -3   4  14     1541.20     1607.93    152.03 o 
  -2   4  14     3724.10     3707.90    231.17 o 
  -1   4  14      120.44      152.62     21.21 o 
   0   4  14     1095.58     1186.39    104.26 o 
   1   4  14     4653.72     4696.66    423.37 o 
   2   4  14     8031.93     8214.24    429.80 o 
   3   4  14     3864.96     3631.16    359.59 o 
   4   4  14      515.66      396.37     71.14 o 
   5   4  14        2.82       32.14     70.21 o 
  -9   5  14     4797.59     3796.13    364.36 o 
  -8   5  14     3756.71     3453.53    289.02 o 
  -7   5  14    10448.12    10251.22    446.44 o 
  -6   5  14    21490.76    21611.06    620.79 o 
  -5   5  14      608.81      597.31     60.77 o 
  -4   5  14    16677.77    16000.72    959.77 o 
  -3   5  14     3778.46     3757.60    302.36 o 
  -2   5  14     5574.70     5833.28    302.05 o 
  -1   5  14     2604.44     2729.94    170.89 o 
   0   5  14     9984.83    10981.51    776.73 o 
   1   5  14    16651.03    18319.81    676.13 o 
   2   5  14       72.56      134.23     33.65 o 
   3   5  14    13971.91    15150.97   1630.56 o 
   4   5  14     2541.99     2197.16    206.46 o 
  -8   6  14     3076.99     2223.53    229.36 o 
  -7   6  14     6361.22     6078.00    464.67 o 
  -6   6  14      517.88      570.56     54.88 o 
  -5   6  14    14233.33    14489.09   1188.50 o 
  -4   6  14       83.61      102.93     20.83 o 
  -3   6  14    10728.00    10942.41    425.98 o 
  -2   6  14     3200.89     3407.79    200.92 o 
  -1   6  14     1725.48     1698.60    109.98 o 
   0   6  14     4557.64     4352.26    317.47 o 
   1   6  14      917.11     1130.36     92.96 o 
   2   6  14     9850.27     7477.66   1167.91 o 
   3   6  14        0.60       34.92     49.59 o 
   4   6  14     5314.07     5348.18    537.24 o 
  -8   7  14       29.62       61.95     31.99 o 
  -7   7  14     1742.55     1359.68     93.02 o 
  -6   7  14     3054.58     2585.32    226.11 o 
  -5   7  14       54.30       73.38     39.52 o 
  -4   7  14     3499.68     3445.50    170.84 o 
  -3   7  14     1030.53     1111.82     78.71 o 
  -2   7  14      128.41      150.16     36.48 o 
  -1   7  14      216.98      242.40     40.95 o 
   0   7  14     1735.66     1562.54    118.00 o 
   1   7  14     3330.46     3275.68    277.81 o 
   2   7  14       70.06       99.53     70.58 o 
   3   7  14     3393.23     2728.95    435.22 o 
  -7   8  14     9872.24     8775.88    506.90 o 
  -6   8  14        0.13       22.91     26.18 o 
  -5   8  14     5062.66     4763.66    304.37 o 
  -4   8  14     2881.96     2952.52    346.74 o 
  -3   8  14    26835.27    26564.04   1210.96 o 
  -2   8  14     8285.67     8349.22    340.63 o 
  -1   8  14    10740.07     9788.51    976.57 o 
   0   8  14    18292.72    17147.43   1688.76 o 
   1   8  14       27.41       89.76     37.23 o 
   2   8  14     3782.10     2907.84    451.78 o 
   3   8  14      698.07      416.87    244.82 o 
  -6   9  14     8123.67     7883.75    434.01 o 
  -5   9  14      422.03      302.34     69.76 o 
  -4   9  14     5088.80     4557.09    418.89 o 
  -3   9  14     3648.90     3611.47    308.45 o 
  -2   9  14      230.98      146.76     37.33 o 
  -1   9  14      719.77      729.03     72.85 o 
   0   9  14     8490.73     9440.94    326.50 o 
   1   9  14     6959.43     7771.89    482.99 o 
   2   9  14      580.52      599.77     96.83 o 
  -4  10  14     7195.88     7193.91    553.16 o 
  -3  10  14        2.20      113.34     49.85 o 
  -2  10  14        9.80      -41.24     49.44 o 
  -1  10  14     1295.28     1149.95     92.79 o 
   0  10  14       48.11       98.67     36.22 o 
  -9   1  15      690.21      567.58    161.34 o 
  -8   1  15    15342.98    15210.71    522.60 o 
  -7   1  15    13072.83    13456.41    578.90 o 
  -6   1  15     2174.06     2144.62    106.27 o 
  -5   1  15     9164.19     9827.24    437.61 o 
  -4   1  15      823.22     1017.29     86.93 o 
  -3   1  15    22942.50    24188.63   1258.87 o 
  -2   1  15       43.02       31.70     22.99 o 
  -1   1  15    25573.75    27078.89    724.82 o 
   0   1  15    20780.06    23205.47    862.61 o 
   1   1  15     3834.84     3737.54    393.49 o 
   2   1  15    11986.04    11885.82    945.25 o 
   3   1  15      664.39      657.18     78.64 o 
   4   1  15     9606.76    10431.15    796.30 o 
   5   1  15      109.60       11.21     49.36 o 
  -9   2  15      725.76      567.21    117.60 o 
  -8   2  15      153.80      217.96     38.31 o 
  -7   2  15     6823.48     6693.98    334.67 o 
  -6   2  15     3437.15     3253.33    184.79 o 
  -5   2  15     8616.30     8992.54    526.24 o 
  -4   2  15    28709.40    28280.33   1479.97 o 
  -3   2  15     5174.49     4667.85    287.48 o 
  -2   2  15     3443.68     3762.19    235.91 o 
  -1   2  15       49.70       76.34     27.60 o 
   0   2  15     8162.72     7592.18    833.04 o 
   1   2  15     1548.02     1446.41    128.35 o 
   2   2  15    10748.25    11885.44    786.99 o 
   3   2  15    24094.48    23590.90   1689.49 o 
   4   2  15     2772.82     2405.28    233.05 o 
   5   2  15     3165.30     2356.80    329.91 o 
  -9   3  15      861.67      563.32     70.56 o 
  -8   3  15      181.24      202.72     37.56 o 
  -7   3  15     2584.38     2561.18    171.84 o 
  -6   3  15    12238.83    12766.88    483.13 o 
  -5   3  15    16782.46    16898.92    529.94 o 
  -4   3  15      571.48      613.12     53.65 o 
  -3   3  15     2723.57     2679.97    168.34 o 
  -2   3  15    12233.16    13286.97    361.37 o 
  -1   3  15     1610.77     1889.95    126.51 o 
   0   3  15     3358.61     3605.06    317.27 o 
   1   3  15    10581.82    11754.93    474.64 o 
   2   3  15     7943.04     7438.34    555.42 o 
   3   3  15      344.54      526.65    107.50 o 
   4   3  15     5031.11     4818.54    520.04 o 
  -9   4  15    44277.04    41969.86   3738.20 o 
  -8   4  15    16309.72    15350.00    601.37 o 
  -7   4  15     5420.08     5317.49    332.86 o 
  -6   4  15    18482.46    19832.11    656.73 o 
  -5   4  15      678.45      609.11     76.63 o 
  -4   4  15     2976.00     3061.49    211.68 o 
  -3   4  15     8476.89     8649.92    382.52 o 
  -2   4  15    64869.11    66856.95   2898.28 o 
  -1   4  15    14921.62    15794.28    426.00 o 
   0   4  15    12427.07    12469.34    804.79 o 
   1   4  15    27258.74    28484.35   1358.45 o 
   2   4  15     3762.78     3460.70    318.30 o 
   3   4  15     1014.11      911.32     91.26 o 
   4   4  15     5101.20     4479.19    543.51 o 
  -8   5  15      490.90      305.88    100.05 o 
  -7   5  15     4117.58     3820.58    225.07 o 
  -6   5  15    22330.56    22938.55    952.78 o 
  -5   5  15    26196.51    25461.13    803.49 o 
  -4   5  15     1209.13     1302.04     86.10 o 
  -3   5  15     5340.60     4967.48    398.72 o 
  -2   5  15     8103.56     8946.77    426.73 o 
  -1   5  15     5387.73     5647.22    354.24 o 
   0   5  15     5258.87     5593.18    464.54 o 
   1   5  15    17873.70    17186.11   1073.50 o 
   2   5  15    11317.27    12219.93    538.68 o 
   3   5  15       67.10       -3.74     49.02 o 
   4   5  15     7905.14     7284.77    741.65 o 
  -8   6  15     1151.46      978.25     93.65 o 
  -7   6  15     8643.59     8535.85    665.42 o 
  -6   6  15     3456.29     3245.31    234.51 o 
  -5   6  15    11309.69    10579.19    592.06 o 
  -4   6  15    40898.71    42089.92   1608.91 o 
  -3   6  15    15542.53    17440.12    517.78 o 
  -2   6  15      852.10      810.89     95.72 o 
  -1   6  15      643.90      766.98     80.67 o 
   0   6  15     3063.39     3141.21    189.96 o 
   1   6  15        1.46       -5.73     40.99 o 
   2   6  15    16164.96    16091.25    753.16 o 
   3   6  15    25881.40    26043.13   1003.57 o 
  -7   7  15    25045.24    26489.16   2100.38 o 
  -6   7  15     1312.02     1068.02    110.02 o 
  -5   7  15      572.66      594.86     75.17 o 
  -4   7  15     6721.44     6981.87    460.93 o 
  -3   7  15    13454.78    14029.76    628.25 o 
  -2   7  15      616.27      688.04     72.98 o 
  -1   7  15    47340.15    43622.21   4082.77 o 
   0   7  15    32037.90    33630.57   1046.67 o 
   1   7  15     1484.40     1560.99    149.81 o 
   2   7  15     2618.35     2477.53    469.33 o 
   3   7  15      466.58      259.15     72.22 o 
  -6   8  15       26.61       69.27     44.51 o 
  -5   8  15     2539.36     2403.99    201.15 o 
  -4   8  15     9542.70    10049.97    522.22 o 
  -3   8  15    12032.78    12450.59    405.46 o 
  -2   8  15     5940.30     5990.57    306.97 o 
  -1   8  15     1886.26     1958.94    136.26 o 
   0   8  15       66.80      127.74     45.15 o 
   1   8  15     1924.01     1647.86    291.18 o 
   2   8  15     5856.80     4467.65    639.50 o 
  -5   9  15    19425.85    17952.70    939.06 o 
  -4   9  15      720.56      691.04    123.82 o 
  -3   9  15     8631.37     8225.83    602.03 o 
  -2   9  15     3589.29     3710.17    426.96 o 
  -1   9  15      350.56      198.40     46.82 o 
   0   9  15      235.09      281.46     68.10 o 
   1   9  15    14621.26    15328.29    791.08 o 
  -2  10  15    17499.58    19060.66   1196.71 o 
  -9   0  16     6933.22     5555.24    689.22 o 
  -8   0  16    47617.34    43636.98   3144.30 o 
  -7   0  16    24160.19    22117.48   2347.62 o 
  -6   0  16     2269.38     2702.08    227.88 o 
  -5   0  16    15160.45    14671.52    551.97 o 
  -4   0  16     1474.06     1601.15    170.47 o 
  -3   0  16      925.05     1027.53    133.18 o 
  -2   0  16    25726.92    25491.13   1297.38 o 
  -1   0  16    65359.22    69601.53   7130.02 o 
   0   0  16    18074.10    20434.73   1317.58 o 
   1   0  16    18853.21    19284.37    876.34 o 
   2   0  16    27484.59    27787.78   1816.73 o 
   3   0  16     1824.96     1865.40    391.58 o 
   4   0  16      127.95       41.62     52.81 o 
  -9   1  16       62.15       98.34     48.47 o 
  -8   1  16      949.03      977.96     81.37 o 
  -7   1  16      324.08      409.96     55.60 o 
  -6   1  16     8418.74     8461.91    352.85 o 
  -5   1  16    28608.84    29991.13   2607.96 o 
  -4   1  16    27866.93    29625.26    779.67 o 
  -3   1  16     3173.17     3117.82    219.86 o 
  -2   1  16     5379.70     6065.97    399.74 o 
  -1   1  16    10609.69    11475.48    751.68 o 
   0   1  16     5992.95     5711.07    361.94 o 
   1   1  16    11967.28    12235.72    735.10 o 
   2   1  16    14587.23    13503.61   1478.17 o 
   3   1  16     9054.12     8929.87    730.10 o 
   4   1  16       41.23      177.00     72.64 o 
  -9   2  16     7179.53     6627.29    410.71 o 
  -8   2  16       29.45       72.39     35.02 o 
  -7   2  16     2025.14     1878.66    177.25 o 
  -6   2  16    19584.69    18467.08   2659.71 o 
  -5   2  16     5813.44     5620.35    437.15 o 
  -4   2  16    12423.18    12686.23    498.69 o 
  -3   2  16    49472.04    50776.94   1514.14 o 
  -2   2  16    21468.60    24348.92    712.45 o 
  -1   2  16      273.62      259.18     74.40 o 
   0   2  16        7.60       34.58     25.26 o 
   1   2  16     6602.26     6652.47    465.19 o 
   2   2  16      437.72      437.07     73.31 o 
   3   2  16    14904.80    15478.24    950.29 o 
   4   2  16    26296.49    28183.26   1283.62 o 
  -9   3  16    17657.50    14902.75   1584.40 o 
  -8   3  16      727.85      626.59     80.15 o 
  -7   3  16    24207.85    26479.67   1195.19 o 
  -6   3  16    27249.72    28620.99   1620.20 o 
  -5   3  16      170.52      154.73     27.70 o 
  -4   3  16     2682.62     2641.28    183.55 o 
  -3   3  16     6928.62     7496.05    412.12 o 
  -2   3  16    23440.16    25696.11    675.34 o 
  -1   3  16      624.50      659.66     57.92 o 
   0   3  16    38473.01    35226.21   1637.60 o 
   1   3  16    25724.70    28580.83   1149.29 o 
   2   3  16        3.28       83.57     51.19 o 
   3   3  16     3988.48     3407.41    299.65 o 
   4   3  16      916.66      841.59    193.11 o 
  -8   4  16     2549.99     2317.63    396.53 o 
  -7   4  16     1417.60      793.82    288.86 o 
  -6   4  16     1709.23     1440.41    116.40 o 
  -5   4  16      153.80      179.99     47.98 o 
  -4   4  16     1558.40     1587.93     98.65 o 
  -3   4  16     3433.86     3570.17    254.12 o 
  -2   4  16     3329.74     3255.74    207.08 o 
  -1   4  16     2106.15     2173.39    133.66 o 
   0   4  16      923.77     1147.68    111.82 o 
   1   4  16      599.64      472.55    147.55 o 
   2   4  16      452.74      542.93     99.40 o 
   3   4  16     1261.42     1057.02    122.65 o 
  -8   5  16      756.50      502.46    207.24 o 
  -7   5  16     5441.38     4904.15    421.51 o 
  -6   5  16     2869.29     2495.02    246.92 o 
  -5   5  16    11446.20    11909.87    648.74 o 
  -4   5  16    18667.40    18757.73    698.14 o 
  -3   5  16      133.32      159.82     52.69 o 
  -2   5  16    13799.16    14192.86    535.65 o 
  -1   5  16      849.92     1026.02    252.34 o 
   0   5  16     6117.81     5837.08    372.82 o 
   1   5  16     1593.65     1405.99    166.06 o 
   2   5  16     8687.50     8403.14    831.01 o 
   3   5  16    11287.42     9935.55    642.00 o 
  -7   6  16     1184.70      819.68     91.75 o 
  -6   6  16     6838.32     7001.03    435.51 o 
  -5   6  16     5672.00     5203.98    406.95 o 
  -4   6  16     2202.33     1838.96    149.73 o 
  -3   6  16     8830.31     8875.80    464.62 o 
  -2   6  16       83.45      186.56    124.62 o 
  -1   6  16    11395.02    13191.70    735.22 o 
   0   6  16     2247.36     2437.51    196.62 o 
   1   6  16     3127.10     3116.94    462.86 o 
   2   6  16     3022.51     2705.60    278.77 o 
  -7   7  16      139.09       34.60     42.22 o 
  -6   7  16        4.35       46.70     42.89 o 
  -5   7  16     2565.80     2254.72    174.47 o 
  -4   7  16     3310.03     2797.32    197.19 o 
  -3   7  16        2.87       98.90     32.71 o 
  -2   7  16     1671.66     1449.51    163.55 o 
  -1   7  16     1249.75     1325.96    115.36 o 
   0   7  16       36.41      150.10     81.93 o 
   1   7  16       37.20       79.89     43.15 o 
   2   7  16      788.22      566.27     89.73 o 
  -6   8  16     4906.37     4148.36    560.12 o 
  -5   8  16     9678.26     9285.19    715.11 o 
  -4   8  16       71.07       61.83     25.69 o 
  -3   8  16     2931.56     2954.46    345.93 o 
  -2   8  16     2729.95     2522.18    230.74 o 
  -1   8  16    20506.34    24356.69    893.02 o 
   0   8  16     3954.95     3780.15    352.30 o 
   1   8  16     8826.77     8354.90   1057.10 o 
  -4   9  16     7791.72     7684.12    538.10 o 
  -3   9  16      208.92      422.85     79.15 o 
  -2   9  16     5402.22     6354.24   1643.21 o 
  -1   9  16     3634.61     3282.34    323.01 o 
  -8   1  17    12026.65    13015.45    457.66 o 
  -7   1  17      104.12      138.37     43.32 o 
  -6   1  17    21289.15    22233.21   1424.46 o 
  -5   1  17    10990.87    11421.42    440.25 o 
  -4   1  17     2553.81     2531.53    197.93 o 
  -3   1  17     7716.17     8218.44    395.61 o 
  -2   1  17     1205.42     1301.05    123.29 o 
  -1   1  17    18651.16    19005.51    937.86 o 
   0   1  17      274.91      331.31     37.38 o 
   1   1  17    22505.98    24165.43   1146.63 o 
   2   1  17     9569.08     9668.24    981.04 o 
   3   1  17     2262.09     2109.48    180.91 o 
  -8   2  17     3034.70     2799.58    321.60 o 
  -7   2  17     1834.76     1770.50    221.93 o 
  -6   2  17       10.48       77.94     31.83 o 
  -5   2  17     6066.12     5977.98    375.79 o 
  -4   2  17     5303.83     5392.89    329.70 o 
  -3   2  17    11455.55    11924.83    354.14 o 
  -2   2  17    24904.02    24441.69    781.85 o 
  -1   2  17     2755.83     2782.05    204.91 o 
   0   2  17     1418.71     1529.36    160.65 o 
   1   2  17        5.86        3.74     40.03 o 
   2   2  17     6330.31     6923.53    663.56 o 
   3   2  17     1931.18     2166.54    277.49 o 
  -8   3  17      959.95      648.92     91.04 o 
  -7   3  17      351.03      348.98     61.23 o 
  -6   3  17      532.74      558.67     82.13 o 
  -5   3  17     2707.54     2545.45    169.12 o 
  -4   3  17    11493.51    12108.93    531.36 o 
  -3   3  17    11633.14    12378.33    432.73 o 
  -2   3  17      696.05      601.66     61.96 o 
  -1   3  17     2027.08     2228.04    152.99 o 
   0   3  17     2441.07     2071.08    223.90 o 
   1   3  17     1290.60     1234.75    166.41 o 
   2   3  17     2907.53     2686.12    243.16 o 
   3   3  17     9190.86     8163.37    726.56 o 
  -8   4  17     7409.45     7166.48    430.90 o 
  -7   4  17    42907.93    41745.12   1180.30 o 
  -6   4  17    20199.63    20204.30    754.75 o 
  -5   4  17     5753.89     5537.72    354.67 o 
  -4   4  17    12849.94    13971.64    726.92 o 
  -3   4  17      227.03      376.41     60.00 o 
  -2   4  17     1236.35     1294.50     99.36 o 
  -1   4  17     9733.17     9370.08    601.90 o 
   0   4  17    40628.06    43662.18   1757.60 o 
   1   4  17     9904.24     9868.28    822.07 o 
   2   4  17     8657.52     8155.11    583.55 o 
   3   4  17    14655.66    12794.22    818.02 o 
  -7   5  17      370.49      398.31     60.96 o 
  -6   5  17      132.65      215.45     56.78 o 
  -5   5  17     4535.11     4702.24    352.98 o 
  -4   5  17    21290.82    22962.33    668.35 o 
  -3   5  17    18354.50    18666.98    565.02 o 
  -2   5  17     1247.63     1329.73    139.28 o 
  -1   5  17     3734.68     3738.58    345.67 o 
   0   5  17     3317.99     3570.92    294.56 o 
   1   5  17     2236.44     1964.18    199.52 o 
   2   5  17     5400.21     5295.24    513.80 o 
  -7   6  17     1272.22     1018.76    113.39 o 
  -6   6  17     1960.91     1787.27    176.33 o 
  -5   6  17    12324.15    11861.88    598.80 o 
  -4   6  17     2495.24     1952.92    176.89 o 
  -3   6  17    10178.38    10699.03    560.65 o 
  -2   6  17    34779.95    35612.11   2307.35 o 
  -1   6  17     9694.59    10986.81    721.03 o 
   0   6  17      299.10      409.34     76.70 o 
   1   6  17      579.57      692.22    103.66 o 
   2   6  17     2588.35     2113.21    234.68 o 
  -6   7  17    23342.71    22200.12   1145.61 o 
  -5   7  17    26905.35    27494.17   1136.08 o 
  -4   7  17     1003.63     1032.09    146.62 o 
  -3   7  17       69.07      141.75     32.51 o 
  -2   7  17     4882.98     4767.28    362.99 o 
  -1   7  17    10829.68    12171.01    658.00 o 
   0   7  17      947.71      894.44     95.81 o 
   1   7  17    33360.68    39368.34   6877.28 o 
  -5   8  17     2189.44     1609.14    360.18 o 
  -4   8  17       49.54       28.90     63.52 o 
  -3   8  17     3546.96     3298.07    374.91 o 
  -2   8  17     9670.52     9951.48    405.95 o 
  -1   8  17     7833.87     8079.56    512.26 o 
  -8   0  18     2771.95     2225.58    587.24 o 
  -7   0  18    15678.51    15321.72    841.81 o 
  -6   0  18    58992.76    59822.69   2872.65 o 
  -5   0  18    17194.11    18965.89   2268.17 o 
  -4   0  18     3164.30     3029.91    406.79 o 
  -3   0  18    11543.82    12108.19    805.54 o 
  -2   0  18       76.55      120.20     58.29 o 
  -1   0  18      103.79      114.04     45.27 o 
   0   0  18    24138.06    25887.65   1838.51 o 
   1   0  18    52113.98    56683.59   2823.29 o 
   2   0  18     8051.61     8501.50    550.74 o 
   3   0  18     8599.14     9884.07    910.19 o 
  -8   1  18     4084.71     3518.47    364.15 o 
  -7   1  18       90.07      201.09     45.60 o 
  -6   1  18      645.48      634.22    105.24 o 
  -5   1  18     1046.57     1022.88     92.48 o 
  -4   1  18     6907.57     7063.95    400.20 o 
  -3   1  18    35329.84    37911.23   1614.65 o 
  -2   1  18    17337.70    18036.43   1208.69 o 
  -1   1  18     1375.44     1505.02    115.39 o 
   0   1  18     3012.33     2969.81    268.69 o 
   1   1  18     3510.66     3271.40    326.62 o 
   2   1  18     1869.45     1772.40    184.01 o 
   3   1  18     4331.25     3836.18    657.33 o 
  -8   2  18    17727.76    17432.29   1018.41 o 
  -7   2  18     6858.37     7148.10    491.70 o 
  -6   2  18      293.64      266.50     69.00 o 
  -5   2  18     2017.61     2043.00    174.48 o 
  -4   2  18    13241.46    13646.13    641.11 o 
  -3   2  18     4946.31     4936.01    316.37 o 
  -2   2  18     9258.99     9869.86    506.19 o 
  -1   2  18    33187.11    34040.88   1568.92 o 
   0   2  18    11200.20    10955.62    546.26 o 
   1   2  18        3.03      177.62     44.23 o 
   2   2  18       18.08       71.89     99.54 o 
  -8   3  18     7324.15     5929.14    795.74 o 
  -7   3  18    20777.02    20464.76   2037.07 o 
  -6   3  18      534.70      462.29     64.07 o 
  -5   3  18    23328.79    24118.13    625.63 o 
  -4   3  18    21599.76    21711.41    668.83 o 
  -3   3  18      140.36      177.07     38.98 o 
  -2   3  18     1277.49     1323.17     91.36 o 
  -1   3  18     4311.15     4322.32    464.71 o 
   0   3  18    12633.82    15195.10    579.54 o 
   1   3  18      640.83      721.27     68.77 o 
   2   3  18    26167.23    24921.74   1023.93 o 
  -7   4  18     2180.02     1921.49    225.86 o 
  -6   4  18     2524.53     2357.92    149.45 o 
  -5   4  18     1426.21     1245.25     98.12 o 
  -4   4  18      919.99      885.16    110.69 o 
  -3   4  18      139.42      143.38     44.44 o 
  -2   4  18      660.81      680.16     74.85 o 
  -1   4  18     2873.90     2802.02    228.81 o 
   0   4  18     2348.94     2471.18    200.22 o 
   1   4  18     1984.48     1863.24    133.28 o 
   2   4  18      549.27      430.32     78.25 o 
  -7   5  18     7520.81     6953.09    494.20 o 
  -6   5  18      511.40      529.69     77.58 o 
  -5   5  18     9470.02     8487.77    549.09 o 
  -4   5  18     1534.92     1290.03     88.06 o 
  -3   5  18    10158.74    10688.18    651.47 o 
  -2   5  18    18499.56    20893.52    699.45 o 
  -1   5  18      232.02      199.92     54.24 o 
   0   5  18     6215.92     6430.45    692.06 o 
   1   5  18      562.89      410.44     74.05 o 
  -6   6  18     6621.93     6707.77    487.95 o 
  -5   6  18     1087.23      868.54    108.73 o 
  -4   6  18     4282.27     2939.37    300.94 o 
  -3   6  18     3650.95     3515.72    535.35 o 
  -2   6  18     3160.16     3038.41    393.04 o 
  -1   6  18     7525.37     8117.86    661.02 o 
   0   6  18      227.97      175.05     78.46 o 
  -5   7  18       38.70      147.28    106.34 o 
  -4   7  18       22.44      -57.22    160.38 o 
  -3   7  18     2222.20     1876.99    208.30 o 
  -2   7  18     1364.94     1205.89    120.89 o 
  -1   7  18      355.36      357.65     75.22 o 
  -7   1  19     3462.93     2920.72    325.15 o 
  -6   1  19    12755.06    13941.99    562.41 o 
  -5   1  19       46.16      191.84     94.55 o 
  -4   1  19    15485.84    14419.85    500.84 o 
  -3   1  19     9940.59     9671.26    452.59 o 
  -2   1  19     1800.17     1699.33    165.93 o 
  -1   1  19     3810.17     3464.84    243.60 o 
   0   1  19     3900.89     3718.93    298.64 o 
   1   1  19    10339.45     9058.72    833.07 o 
   2   1  19        9.48        8.79     39.32 o 
  -7   2  19    13829.91    12347.87    482.79 o 
  -6   2  19     2416.57     2044.49    148.54 o 
  -5   2  19     1155.64     1040.03    104.65 o 
  -4   2  19      538.73      386.45     65.37 o 
  -3   2  19     9724.33     9769.61    699.16 o 
  -2   2  19     2977.54     2778.95    320.03 o 
  -1   2  19     5388.37     5623.71    483.73 o 
   0   2  19    18527.65    19526.78   1050.03 o 
   1   2  19     1556.13     1401.22    136.38 o 
  -7   3  19     1636.73     1427.65    141.06 o 
  -6   3  19      549.99      683.57     77.87 o 
  -5   3  19       38.50       78.33     56.12 o 
  -4   3  19       10.16       37.64     27.08 o 
  -3   3  19     2690.43     2617.93    166.71 o 
  -2   3  19    13013.79    13462.55    464.50 o 
  -1   3  19    11208.69    11296.94   1647.10 o 
   0   3  19      918.12      950.14     85.33 o 
   1   3  19     2636.27     1958.83    211.62 o 
  -6   4  19     8428.17     8036.40    330.17 o 
  -5   4  19    43631.15    39032.30   2275.08 o 
  -4   4  19    13041.99    12916.62    546.20 o 
  -3   4  19     4819.37     4646.02    277.21 o 
  -2   4  19    10101.08     9469.54    610.55 o 
  -1   4  19      353.19      273.46    102.83 o 
   0   4  19      626.57      493.82     94.14 o 
   1   4  19     8700.82     7139.08    638.68 o 
  -6   5  19      206.78      127.98     50.15 o 
  -5   5  19      185.61      186.45     66.88 o 
  -4   5  19       24.55       63.15     31.33 o 
  -3   5  19     3141.24     3344.17    318.43 o 
  -2   5  19    19527.28    18801.07   1396.69 o 
  -1   5  19    14714.09    15628.96    706.72 o 
   0   5  19      274.61      325.49     84.23 o 
  -5   6  19      635.41      543.38     92.15 o 
  -4   6  19     3307.06     3422.10    402.59 o 
  -3   6  19    10537.22    10490.73    490.04 o 
  -2   6  19     1511.04     1324.38    132.12 o 
  -1   6  19     9054.43     8830.89   1176.98 o 
  -7   0  20     2915.95     3020.03    326.17 o 
  -6   0  20     1967.29     1973.42    178.81 o 
  -5   0  20    10975.28    11584.18    516.92 o 
  -4   0  20    61992.91    60092.91  15617.77 o 
  -3   0  20    15920.66    14647.64   4048.15 o 
  -2   0  20     3380.04     3106.93    496.95 o 
  -1   0  20     7046.64     6437.21    795.90 o 
   0   0  20       31.13      101.97     40.89 o 
  -7   1  20    19373.96    19322.25   1004.00 o 
  -6   1  20     3633.34     3603.20    330.72 o 
  -5   1  20      135.21      192.73     63.00 o 
  -4   1  20      298.87      184.44     58.84 o 
  -3   1  20      492.53      404.90     73.82 o 
  -2   1  20     4235.04     3905.78    475.86 o 
  -1   1  20    18905.06    19055.91   1045.63 o 
   0   1  20    15045.57    14410.45   1093.49 o 
  -6   2  20    15175.01    14711.63    490.26 o 
  -5   2  20     4001.39     3260.59    302.48 o 
  -4   2  20      285.37      271.49     75.56 o 
  -3   2  20     3368.84     3405.14    251.25 o 
  -2   2  20    11037.56    10259.44    884.33 o 
  -1   2  20     2117.86     1945.45    145.36 o 
   0   2  20     7566.70     7132.28    747.32 o 
  -6   3  20     9037.38     7914.21    504.71 o 
  -5   3  20    19777.26    20974.14    775.72 o 
  -4   3  20        0.67       -5.74     38.81 o 
  -3   3  20    19196.82    17845.47    870.34 o 
  -2   3  20    13826.77    12225.51   1064.44 o 
  -1   3  20       39.68       81.92     70.99 o 
   0   3  20      703.99      395.97     69.36 o 
  -5   4  20     2863.09     2336.79    252.77 o 
  -4   4  20     1884.15     1488.72    175.71 o 
  -3   4  20     1818.23     1980.08    145.91 o 
  -2   4  20      627.39      668.72     76.63 o 
  -1   4  20       51.62      183.31     56.41 o 
  -4   5  20        0.80       25.58     43.70 o 
  -3   5  20     6957.08     6625.42    509.76 o 
  -2   5  20      468.60      407.11     73.38 o 
  -5   1  21     3530.86     2956.18    343.02 o 
  -4   1  21    13984.46    12656.94    538.52 o 
  -3   1  21      231.22      253.60     45.03 o 
  -2   1  21    12300.37    11815.55    479.55 o 
  -1   1  21     4377.18     3703.01    394.13 o 
  -5   2  21    12040.10    10731.52    889.20 o 
  -4   2  21     1073.90      912.13     89.29 o 
  -3   2  21     1118.85      804.59     87.33 o 
  -2   2  21       95.17      103.38     41.16 o 
  -1   2  21     8092.20     6201.26    932.31 o 
  -4   3  21       68.62       96.75     41.89 o 
  -3   3  21      508.01      365.76    104.29 o 
  -2   3  21        3.06        7.68     41.18 o 
                                                 
